# Supplementary material for: Taxonomic study of the genus Ischnothyreus (Araneae, Oonopidae) from Xishuangbanna Rainforest, southwestern China
Source: Zookeys. 2021 Apr 26;1034:165–97. doi: 10.3897/zookeys.1034.63388 (PMC8093188; doi:10.3897/zookeys.1034.63388)
Supplement: XML Treatment for Ischnothyreus cristiformis [file zookeys.1034.63388-treatment1.xml]

<!DOCTYPE tp:taxon-treatment
  PUBLIC "-//TaxonX//DTD Taxonomic Treatment Publishing DTD v0 20100105//EN" "tax-treatment-NSO.dtd">
<tp:taxon-treatment xmlns:tp="http://www.plazi.org/taxpub"><tp:treatment-meta><kwd-group><label>Taxon classification</label><kwd><named-content xmlns:xlink="http://www.w3.org/1999/xlink" content-type="kingdom">Animalia</named-content></kwd><kwd><named-content xmlns:xlink="http://www.w3.org/1999/xlink" content-type="order">Araneae</named-content></kwd><kwd><named-content xmlns:xlink="http://www.w3.org/1999/xlink" content-type="family">Oonopidae</named-content></kwd></kwd-group><mixed-citation publication-type="journal"><person-group><name><surname>Tong</surname><given-names>Yanfeng</given-names></name><name><surname>Sun</surname><given-names>Xiaochen</given-names></name><name><surname>Li</surname><given-names>Shuqiang</given-names></name><name><surname>Bian</surname><given-names>Dongju</given-names></name></person-group><article-title>Taxonomic study of the genus <italic><tp:taxon-name><tp:taxon-name-part taxon-name-part-type="genus" reg="Ischnothyreus">Ischnothyreus</tp:taxon-name-part></tp:taxon-name></italic> (<tp:taxon-name><tp:taxon-name-part taxon-name-part-type="order">Araneae</tp:taxon-name-part></tp:taxon-name>, <tp:taxon-name><tp:taxon-name-part taxon-name-part-type="family">Oonopidae</tp:taxon-name-part></tp:taxon-name>) from Xishuangbanna Rainforest, southwestern China</article-title><source>Zookeys</source><day>26</day><month>4</month><year>2021</year><volume>1034</volume><fpage>165</fpage><lpage>197</lpage><pub-id pub-id-type="doi">10.3897/zookeys.1034.63388</pub-id></mixed-citation></tp:treatment-meta><tp:nomenclature><tp:taxon-name><object-id xmlns:xlink="http://www.w3.org/1999/xlink" content-type="arpha" xlink:type="simple">FE012097-094E-5941-AAFD-FD48C31894FC</object-id>
            <tp:taxon-name-part taxon-name-part-type="genus" reg="Ischnothyreus">Ischnothyreus</tp:taxon-name-part>
            <tp:taxon-name-part taxon-name-part-type="species" reg="cristiformis">cristiformis</tp:taxon-name-part>
            <object-id xmlns:xlink="http://www.w3.org/1999/xlink" content-type="zoobank" xlink:type="simple">http://zoobank.org/F27DFEC6-EED4-4695-A551-1004663BED38</object-id>
          </tp:taxon-name><tp:taxon-authority>Tong &amp; Li</tp:taxon-authority><tp:taxon-status xmlns:xlink="http://www.w3.org/1999/xlink" xlink:type="simple">sp. nov.</tp:taxon-status><xref ref-type="fig" rid="F1">Figures 1</xref><xref ref-type="fig" rid="F2">, 2</xref><xref ref-type="fig" rid="F3">, 3</xref><xref ref-type="fig" rid="F20">, 20A–C</xref><xref ref-type="fig" rid="F22">, 22A, B</xref><xref ref-type="fig" rid="F23">, 23A, B</xref></tp:nomenclature><tp:treatment-sec sec-type="type material" id="SECID0EYLAC"><title>Type material.</title><p><bold><italic>Holotype</italic></bold> ♂: China, Yunnan, Mengla County, Xiaolongha, Xishuangbanna Biodiversity Conservation Corridor, montane monsoon forest; <named-content xmlns:xlink="http://www.w3.org/1999/xlink" content-type="dwc:verbatimCoordinates" xlink:type="simple"><named-content content-type="geo-json" specific-use="{&#34;type&#34;:&#34;Point&#34;,&#34;coordinates&#34;:[101.606867,21.402683]}" id="NCID0EGMAC" xlink:type="simple">21°24.161'N, 101°36.412'E</named-content></named-content>; 791 m; 16.VI.2013; Q. Zhao and Z. Chen leg. (<abbrev xmlns:xlink="http://www.w3.org/1999/xlink" content-type="institution" xlink:title="Shenyang Normal University" id="ABBRID0ELMAC" xlink:type="simple">SYNU</abbrev>-379). <bold><italic>Paratypes.</italic></bold> 1♀: same data as for holotype (<abbrev xmlns:xlink="http://www.w3.org/1999/xlink" content-type="institution" xlink:title="Shenyang Normal University" id="ABBRID0ETMAC" xlink:type="simple">SYNU</abbrev>-380); 3♂1♀: Xiaolongha, Xishuangbanna Biodiversity Conservation Corridor, Qidaoban, valley forest; <named-content xmlns:xlink="http://www.w3.org/1999/xlink" content-type="dwc:verbatimCoordinates" xlink:type="simple"><named-content content-type="geo-json" specific-use="{&#34;type&#34;:&#34;Point&#34;,&#34;coordinates&#34;:[101.631233,21.413467]}" id="NCID0E2MAC" xlink:type="simple">21°24.808'N, 101°37.874'E</named-content></named-content>; 711 m; 18.VI.2013; Q. Zhao and Z. Chen leg. (<abbrev xmlns:xlink="http://www.w3.org/1999/xlink" content-type="institution" xlink:title="Shenyang Normal University" id="ABBRID0EANAC" xlink:type="simple">SYNU</abbrev>-381–384).</p></tp:treatment-sec><tp:treatment-sec sec-type="diagnosis" id="SECID0EFNAC"><title>Diagnosis.</title><p>The new species is similar to <italic><tp:taxon-name><tp:taxon-name-part taxon-name-part-type="genus" reg="Ischnothyreus">I.</tp:taxon-name-part> <tp:taxon-name-part taxon-name-part-type="species" reg="mangun">mangun</tp:taxon-name-part></tp:taxon-name></italic> sp. nov. and <italic><tp:taxon-name><tp:taxon-name-part taxon-name-part-type="genus" reg="Ischnothyreus">I.</tp:taxon-name-part> <tp:taxon-name-part taxon-name-part-type="species" reg="xiaolongha">xiaolongha</tp:taxon-name-part></tp:taxon-name></italic> sp. nov. by the lamella-like membrane of the male palp and short dorsal abdominal scutum, but can be distinguished by the large cockscomb-shaped sclerotized process (Fig. <xref ref-type="fig" rid="F1">1H–J</xref>) of the male cheliceral fang (vs the unmodified cheliceral fang (Fig. <xref ref-type="fig" rid="F4">4H, I</xref>) in <italic><tp:taxon-name><tp:taxon-name-part taxon-name-part-type="genus" reg="Ischnothyreus">I.</tp:taxon-name-part> <tp:taxon-name-part taxon-name-part-type="species" reg="mangun">mangun</tp:taxon-name-part></tp:taxon-name></italic> sp. nov. and the tongue-shaped sclerotized process (Fig. <xref ref-type="fig" rid="F17">17H–J</xref>) in <italic><tp:taxon-name><tp:taxon-name-part taxon-name-part-type="genus" reg="Ischnothyreus">I.</tp:taxon-name-part> <tp:taxon-name-part taxon-name-part-type="species" reg="xiaolongha">xiaolongha</tp:taxon-name-part></tp:taxon-name></italic> sp. nov.), the broad rectangular-shaped retrolateral lobe of the bulb (Fig. <xref ref-type="fig" rid="F2">2F</xref>) (vs the leaf-shaped lobe (Figs <xref ref-type="fig" rid="F5">5F</xref>, <xref ref-type="fig" rid="F18">18F</xref>) in <italic><tp:taxon-name><tp:taxon-name-part taxon-name-part-type="genus" reg="Ischnothyreus">I.</tp:taxon-name-part> <tp:taxon-name-part taxon-name-part-type="species" reg="mangun">mangun</tp:taxon-name-part></tp:taxon-name></italic> sp. nov. and <italic><tp:taxon-name><tp:taxon-name-part taxon-name-part-type="genus" reg="Ischnothyreus">I.</tp:taxon-name-part> <tp:taxon-name-part taxon-name-part-type="species" reg="xiaolongha">xiaolongha</tp:taxon-name-part></tp:taxon-name></italic> sp. nov.). The female differs from <italic><tp:taxon-name><tp:taxon-name-part taxon-name-part-type="genus" reg="Ischnothyreus">I.</tp:taxon-name-part> <tp:taxon-name-part taxon-name-part-type="species" reg="mangun">mangun</tp:taxon-name-part></tp:taxon-name></italic> sp. nov. and <italic><tp:taxon-name><tp:taxon-name-part taxon-name-part-type="genus" reg="Ischnothyreus">I.</tp:taxon-name-part> <tp:taxon-name-part taxon-name-part-type="species" reg="xiaolongha">xiaolongha</tp:taxon-name-part></tp:taxon-name></italic> sp. nov. by the large bowl-shaped atrium (Fig. <xref ref-type="fig" rid="F3">3H</xref>) (vs small rectangular-shaped atrium (Fig. <xref ref-type="fig" rid="F6">6F</xref>) in <italic><tp:taxon-name><tp:taxon-name-part taxon-name-part-type="genus" reg="Ischnothyreus">I.</tp:taxon-name-part> <tp:taxon-name-part taxon-name-part-type="species" reg="mangun">mangun</tp:taxon-name-part></tp:taxon-name></italic> sp. nov. and small bell-shaped atrium (Fig. <xref ref-type="fig" rid="F19">19H</xref>) in <italic><tp:taxon-name><tp:taxon-name-part taxon-name-part-type="genus" reg="Ischnothyreus">I.</tp:taxon-name-part> <tp:taxon-name-part taxon-name-part-type="species" reg="xiaolongha">xiaolongha</tp:taxon-name-part></tp:taxon-name></italic> sp. nov.).</p><fig id="F1" position="float" orientation="portrait"><object-id xmlns:xlink="http://www.w3.org/1999/xlink" content-type="doi" xlink:type="simple">10.3897/zookeys.1034.63388.figure1</object-id><object-id xmlns:xlink="http://www.w3.org/1999/xlink" content-type="arpha" xlink:type="simple">B637AE54-3C2D-513F-A1EE-73BD3A0D56BD</object-id><label>Figure 1.</label><caption><p><italic><tp:taxon-name><tp:taxon-name-part taxon-name-part-type="genus" reg="Ischnothyreus">Ischnothyreus</tp:taxon-name-part> <tp:taxon-name-part taxon-name-part-type="species" reg="cristiformis">cristiformis</tp:taxon-name-part></tp:taxon-name></italic> sp. nov., male holotype <bold>A–C</bold> habitus, dorsal, lateral and ventral views <bold>D–G</bold> prosoma, dorsal, lateral, ventral and anterior views <bold>H–J</bold> left chelicerae, anterior, posterior and lateral views. Abbreviation: <abbrev xmlns:xlink="http://www.w3.org/1999/xlink" xlink:title="strong, tooth-like projection" id="ABBRID0EXCAE" xlink:type="simple">stp</abbrev> = strong, tooth-like projection. Scale bars: 0.4 mm (<bold>A–G</bold>); 0.1 mm (<bold>H–J</bold>).</p></caption><graphic xmlns:xlink="http://www.w3.org/1999/xlink" xlink:href="zookeys-1034-165-g001.jpg" position="float" orientation="portrait" xlink:type="simple" id="oo_535985.jpg"><uri content-type="original_file" xlink:type="simple">https://binary.pensoft.net/fig/535985</uri></graphic></fig></tp:treatment-sec><tp:treatment-sec sec-type="description" id="SECID0EEDAE"><title>Description.</title><p><bold>Male (holotype). <italic>Body</italic></bold>: habitus as in Fig. <xref ref-type="fig" rid="F1">1A–C</xref>; body length 1.64. <bold><italic>Carapace</italic></bold>: 0.88 long, 0.65 wide; yellow, with egg-shaped patches behind eyes, surface of elevated portion of pars cephalica smooth, sides finely reticulate, lateral margin straight, smooth (Fig. <xref ref-type="fig" rid="F1">1D, E</xref>). <bold><italic>Clypeus</italic></bold>: height about 2/3 of <abbrev xmlns:xlink="http://www.w3.org/1999/xlink" xlink:title="anterior lateral eyes" id="ABBRID0E3DAE" xlink:type="simple">ALE</abbrev> diameter (Fig. <xref ref-type="fig" rid="F1">1G</xref>). <bold><italic>Eyes</italic></bold>: see Fig. <xref ref-type="fig" rid="F1">1D, G</xref>. <bold><italic>Sternum</italic></bold>: pale orange (Fig. <xref ref-type="fig" rid="F1">1F</xref>). <bold><italic>Mouthparts</italic></bold>: chelicerae, endites and labium orange; chelicerae straight, base of fangs with large cockscomb-shaped sclerotized process, fang groove with a few small denticles (Figs <xref ref-type="fig" rid="F1">1H–J</xref>, <xref ref-type="fig" rid="F22">22A, B</xref>); anteromedian tip of endites with one strong, tooth-like projection (Fig. <xref ref-type="fig" rid="F1">1F</xref>). <bold><italic>Abdomen</italic></bold>: 0.76 long, 0.44 wide; dorsal scutum well sclerotized, pale orange, covering 1/3 of the abdomen width and approximately 2/3 of the abdomen length, fused to epigastric scutum; epigastric and postgastric scute well sclerotized, pale orange, fused, postgastric scutum covering about 2/3 of the abdomen length (Fig. <xref ref-type="fig" rid="F1">1A–C</xref>). <bold><italic>Legs</italic></bold>: pale orange, femur I with 2 prolateral spines, tibia I with 4 pairs, metatarsus I with 2 pairs of long ventral spines. Leg II spination similar to leg I except femur with only 1 prolateral spine. Legs III and IV spineless. <bold><italic>Palp</italic></bold>: trochanter with ventral projection, cymbium brown; bulb with 2 ventral protuberances, one large and another very small, distal end of bulb elongated, with numerous lamella-like membranes, retrolateral lobe broad, rectangular-shaped (Figs <xref ref-type="fig" rid="F2">2</xref>, <xref ref-type="fig" rid="F20">20A–C</xref>).</p><fig id="F2" position="float" orientation="portrait"><object-id xmlns:xlink="http://www.w3.org/1999/xlink" content-type="doi" xlink:type="simple">10.3897/zookeys.1034.63388.figure2</object-id><object-id xmlns:xlink="http://www.w3.org/1999/xlink" content-type="arpha" xlink:type="simple">42363F5F-2483-54B8-A2F1-278372226246</object-id><label>Figure 2.</label><caption><p><italic><tp:taxon-name><tp:taxon-name-part taxon-name-part-type="genus" reg="Ischnothyreus">Ischnothyreus</tp:taxon-name-part> <tp:taxon-name-part taxon-name-part-type="species" reg="cristiformis">cristiformis</tp:taxon-name-part></tp:taxon-name></italic> sp. nov., male holotype, left palp, <abbrev xmlns:xlink="http://www.w3.org/1999/xlink" xlink:title="Scanning electron microscope" id="ABBRID0EJGAE" xlink:type="simple">SEM</abbrev><bold>A–C</bold> prolateral, retrolateral and dorsal views <bold>D, E</bold> palpal bulb, prolateral and retrolateral views <bold>F–H</bold> distal part of palpal bulb, dorsal, prolateral and retrolateral views. Abbreviations: <abbrev xmlns:xlink="http://www.w3.org/1999/xlink" xlink:title="lamella-like membrane" id="ABBRID0ETGAE" xlink:type="simple">llm</abbrev> = lamella-like membrane; <abbrev xmlns:xlink="http://www.w3.org/1999/xlink" xlink:title="retrolateral lobe" id="ABBRID0EXGAE" xlink:type="simple">rl</abbrev> = retrolateral lobe; <abbrev xmlns:xlink="http://www.w3.org/1999/xlink" xlink:title="round lobe" id="ABBRID0E2GAE" xlink:type="simple">rol</abbrev> = round lobe; <abbrev xmlns:xlink="http://www.w3.org/1999/xlink" xlink:title="thread-shaped membrane" id="ABBRID0E6GAE" xlink:type="simple">tsm</abbrev> = thread-shaped membrane; <abbrev xmlns:xlink="http://www.w3.org/1999/xlink" xlink:title="ventral protuberance" id="ABBRID0EDHAE" xlink:type="simple">vpr</abbrev> = ventral protuberance.</p></caption><graphic xmlns:xlink="http://www.w3.org/1999/xlink" xlink:href="zookeys-1034-165-g002.jpg" position="float" orientation="portrait" xlink:type="simple" id="oo_535986.jpg"><uri content-type="original_file" xlink:type="simple">https://binary.pensoft.net/fig/535986</uri></graphic></fig><p><bold>Female (paratype, <abbrev xmlns:xlink="http://www.w3.org/1999/xlink" content-type="institution" xlink:title="Shenyang Normal University" id="ABBRID0EQHAE" xlink:type="simple">SYNU</abbrev>-380).</bold> Same as male except as noted. <bold><italic>Body</italic></bold>: habitus as in Fig. <xref ref-type="fig" rid="F3">3A–C</xref>; body length 1.76. <bold>Carapace</bold>: 0.72 long, 0.67 wide. <bold><italic>Mouthparts</italic></bold>: chelicerae and endites unmodified. <bold><italic>Abdomen</italic></bold>: 1.05 long, 0.67 wide; dorsal scutum covering 1/3 of the abdomen length, about 1/4 of the abdomen width. <bold><italic>Epigastric area</italic></bold>: postgastric scutum with strongly sclerotized structure in the middle (Fig. <xref ref-type="fig" rid="F3">3H</xref>). <bold><italic>Endogyne</italic></bold>: from the middle of the slightly thickened margin of the postgastric scutum runs a dark, simple winding tube, ending in a large bowl-shaped atrium (Fig. <xref ref-type="fig" rid="F23">23A, B</xref>).</p></tp:treatment-sec><tp:treatment-sec sec-type="etymology" id="SECID0EBJAE"><title>Etymology.</title><p>The specific name is a Latin adjective and refers to the large cockscomb-shaped sclerotized process of the cheliceral fang.</p></tp:treatment-sec><tp:treatment-sec sec-type="distribution" id="SECID0EGJAE"><title>Distribution.</title><p>Known only from the localities of the type series.</p><fig id="F3" position="float" orientation="portrait"><object-id xmlns:xlink="http://www.w3.org/1999/xlink" content-type="doi" xlink:type="simple">10.3897/zookeys.1034.63388.figure3</object-id><object-id xmlns:xlink="http://www.w3.org/1999/xlink" content-type="arpha" xlink:type="simple">2F0533E7-71C9-564C-B4C0-D918A73C0811</object-id><label>Figure 3.</label><caption><p><italic><tp:taxon-name><tp:taxon-name-part taxon-name-part-type="genus" reg="Ischnothyreus">Ischnothyreus</tp:taxon-name-part> <tp:taxon-name-part taxon-name-part-type="species" reg="cristiformis">cristiformis</tp:taxon-name-part></tp:taxon-name></italic> sp. nov., female paratype <bold>A–C</bold> habitus, dorsal, lateral and ventral views <bold>D–G</bold> prosoma, dorsal, lateral, ventral and anterior views <bold>H</bold> epigastric region, ventral view. Abbreviation: <abbrev xmlns:xlink="http://www.w3.org/1999/xlink" xlink:title="central strongly sclerotized structure" id="ABBRID0EEKAE" xlink:type="simple">css</abbrev> = central strongly sclerotized structure; Scale bars: 0.4 mm (<bold>A–G</bold>); 0.2 mm (<bold>H</bold>).</p></caption><graphic xmlns:xlink="http://www.w3.org/1999/xlink" xlink:href="zookeys-1034-165-g003.jpg" position="float" orientation="portrait" xlink:type="simple" id="oo_535987.jpg"><uri content-type="original_file" xlink:type="simple">https://binary.pensoft.net/fig/535987</uri></graphic></fig></tp:treatment-sec><tp:treatment-sec><!--Section generated to contain objects referenced in tp:taxon-treatment.--><fig id="F20" position="float" orientation="portrait"><object-id xmlns:xlink="http://www.w3.org/1999/xlink" content-type="doi" xlink:type="simple">10.3897/zookeys.1034.63388.figure20</object-id><object-id xmlns:xlink="http://www.w3.org/1999/xlink" content-type="arpha" xlink:type="simple">EB455C20-4C19-5792-AAC0-0B3CBA6735B0</object-id><label>Figure 20.</label><caption><p><italic><tp:taxon-name><tp:taxon-name-part taxon-name-part-type="genus" reg="Ischnothyreus">Ischnothyreus</tp:taxon-name-part></tp:taxon-name></italic> spp., left male palp <bold>A–C</bold><italic><tp:taxon-name><tp:taxon-name-part taxon-name-part-type="genus" reg="Ischnothyreus">I.</tp:taxon-name-part> <tp:taxon-name-part taxon-name-part-type="species" reg="cristiformis">cristiformis</tp:taxon-name-part></tp:taxon-name></italic> sp. nov. <bold>D–F</bold><italic><tp:taxon-name><tp:taxon-name-part taxon-name-part-type="genus" reg="Ischnothyreus">I.</tp:taxon-name-part> <tp:taxon-name-part taxon-name-part-type="species" reg="mangun">mangun</tp:taxon-name-part></tp:taxon-name></italic> sp. nov. <bold>G–I</bold><italic><tp:taxon-name><tp:taxon-name-part taxon-name-part-type="genus" reg="Ischnothyreus">I.</tp:taxon-name-part> <tp:taxon-name-part taxon-name-part-type="species" reg="mengyang">mengyang</tp:taxon-name-part></tp:taxon-name></italic> sp. nov. <bold>J–L</bold><italic><tp:taxon-name><tp:taxon-name-part taxon-name-part-type="genus" reg="Ischnothyreus">I.</tp:taxon-name-part> <tp:taxon-name-part taxon-name-part-type="species" reg="qidaoban">qidaoban</tp:taxon-name-part></tp:taxon-name></italic> sp. nov. <bold>M–O</bold><italic><tp:taxon-name><tp:taxon-name-part taxon-name-part-type="genus" reg="Ischnothyreus">I.</tp:taxon-name-part> <tp:taxon-name-part taxon-name-part-type="species" reg="qiuxing">qiuxing</tp:taxon-name-part></tp:taxon-name></italic><bold>A, D, G, J, M</bold> prolateral view <bold>B, E, H, K, N</bold> dorsal view <bold>C, F, I, L, O</bold> retrolateral view. Scale bars: 0.1 mm (<bold>A–F, M–O</bold>); 0.2 mm (<bold>G–L</bold>).</p></caption><graphic xmlns:xlink="http://www.w3.org/1999/xlink" xlink:href="zookeys-1034-165-g020.jpg" position="float" orientation="portrait" xlink:type="simple" id="oo_536004.jpg"><uri content-type="original_file" xlink:type="simple">https://binary.pensoft.net/fig/536004</uri></graphic></fig><fig id="F22" position="float" orientation="portrait"><object-id xmlns:xlink="http://www.w3.org/1999/xlink" content-type="doi" xlink:type="simple">10.3897/zookeys.1034.63388.figure22</object-id><object-id xmlns:xlink="http://www.w3.org/1999/xlink" content-type="arpha" xlink:type="simple">5B11A9FE-C2AF-5944-85F9-B99EA25804DD</object-id><label>Figure 22.</label><caption><p><italic><tp:taxon-name><tp:taxon-name-part taxon-name-part-type="genus" reg="Ischnothyreus">Ischnothyreus</tp:taxon-name-part></tp:taxon-name></italic> spp., left male chelicerae <bold>A, B</bold><italic><tp:taxon-name><tp:taxon-name-part taxon-name-part-type="genus" reg="Ischnothyreus">I.</tp:taxon-name-part> <tp:taxon-name-part taxon-name-part-type="species" reg="cristiformis">cristiformis</tp:taxon-name-part></tp:taxon-name></italic> sp. nov. <bold>C, D</bold><italic><tp:taxon-name><tp:taxon-name-part taxon-name-part-type="genus" reg="Ischnothyreus">I.</tp:taxon-name-part> <tp:taxon-name-part taxon-name-part-type="species" reg="mangun">mangun</tp:taxon-name-part></tp:taxon-name></italic> sp. nov. <bold>E, F</bold><italic><tp:taxon-name><tp:taxon-name-part taxon-name-part-type="genus" reg="Ischnothyreus">I.</tp:taxon-name-part> <tp:taxon-name-part taxon-name-part-type="species" reg="mengyang">mengyang</tp:taxon-name-part></tp:taxon-name></italic> sp. nov. <bold>G, H</bold><italic><tp:taxon-name><tp:taxon-name-part taxon-name-part-type="genus" reg="Ischnothyreus">I.</tp:taxon-name-part> <tp:taxon-name-part taxon-name-part-type="species" reg="qidaoban">qidaoban</tp:taxon-name-part></tp:taxon-name></italic> sp. nov. <bold>A, C, E, G</bold> anterior view <bold>B, D, F, H</bold> posterior view. Abbreviations: <abbrev xmlns:xlink="http://www.w3.org/1999/xlink" xlink:title="cockscomb-shaped process" id="ABBRID0ENIAI" xlink:type="simple">ccp</abbrev> = cockscomb-shaped process; <abbrev xmlns:xlink="http://www.w3.org/1999/xlink" xlink:title="helmet-shaped process" id="ABBRID0ERIAI" xlink:type="simple">hsp</abbrev> = helmet-shaped process; <abbrev xmlns:xlink="http://www.w3.org/1999/xlink" xlink:title="large, sclerotized process" id="ABBRID0EVIAI" xlink:type="simple">lsp</abbrev> = large, sclerotized process.</p></caption><graphic xmlns:xlink="http://www.w3.org/1999/xlink" xlink:href="zookeys-1034-165-g022.jpg" position="float" orientation="portrait" xlink:type="simple" id="oo_536006.jpg"><uri content-type="original_file" xlink:type="simple">https://binary.pensoft.net/fig/536006</uri></graphic></fig><fig id="F23" position="float" orientation="portrait"><object-id xmlns:xlink="http://www.w3.org/1999/xlink" content-type="doi" xlink:type="simple">10.3897/zookeys.1034.63388.figure23</object-id><object-id xmlns:xlink="http://www.w3.org/1999/xlink" content-type="arpha" xlink:type="simple">C742DD9F-D999-5EB2-8261-B24220BAE0C5</object-id><label>Figure 23.</label><caption><p>
                Endogyne of <italic><tp:taxon-name><tp:taxon-name-part taxon-name-part-type="genus" reg="Ischnothyreus">Ischnothyreus</tp:taxon-name-part></tp:taxon-name></italic> spp., <bold>A, B</bold><italic><tp:taxon-name><tp:taxon-name-part taxon-name-part-type="genus" reg="Ischnothyreus">I.</tp:taxon-name-part> <tp:taxon-name-part taxon-name-part-type="species" reg="cristiformis">cristiformis</tp:taxon-name-part></tp:taxon-name></italic> sp. nov. <bold>C, D</bold><italic><tp:taxon-name><tp:taxon-name-part taxon-name-part-type="genus" reg="Ischnothyreus">I.</tp:taxon-name-part> <tp:taxon-name-part taxon-name-part-type="species" reg="mangun">mangun</tp:taxon-name-part></tp:taxon-name></italic> sp. nov. <bold>E, F</bold><italic><tp:taxon-name><tp:taxon-name-part taxon-name-part-type="genus" reg="Ischnothyreus">I.</tp:taxon-name-part> <tp:taxon-name-part taxon-name-part-type="species" reg="mengyang">mengyang</tp:taxon-name-part></tp:taxon-name></italic> sp. nov. <bold>G, H</bold><italic><tp:taxon-name><tp:taxon-name-part taxon-name-part-type="genus" reg="Ischnothyreus">I.</tp:taxon-name-part> <tp:taxon-name-part taxon-name-part-type="species" reg="qidaoban">qidaoban</tp:taxon-name-part></tp:taxon-name></italic> sp. nov. <bold>I, J</bold><italic><tp:taxon-name><tp:taxon-name-part taxon-name-part-type="genus" reg="Ischnothyreus">I.</tp:taxon-name-part> <tp:taxon-name-part taxon-name-part-type="species" reg="qiuxing">qiuxing</tp:taxon-name-part></tp:taxon-name></italic><bold>A, C, E, G, I</bold> ventral view <bold>B, D, F, H, J</bold> dorsal view. Abbreviations: a = apodemes; <abbrev xmlns:xlink="http://www.w3.org/1999/xlink" xlink:title="bell-shaped atrium" id="ABBRID0EYLAI" xlink:type="simple">bsa</abbrev> = bell-shaped atrium; <abbrev xmlns:xlink="http://www.w3.org/1999/xlink" xlink:title="central oval depression" id="ABBRID0E3LAI" xlink:type="simple">cd</abbrev> = central oval depression; <abbrev xmlns:xlink="http://www.w3.org/1999/xlink" xlink:title="v" id="ABBRID0EAMAI" xlink:type="simple">csa</abbrev> = circular atrium; <abbrev xmlns:xlink="http://www.w3.org/1999/xlink" xlink:title="nipple-shaped atrium" id="ABBRID0EEMAI" xlink:type="simple">nsa</abbrev> = nipple-shaped atrium; <abbrev xmlns:xlink="http://www.w3.org/1999/xlink" xlink:title="opening of the atrium" id="ABBRID0EIMAI" xlink:type="simple">oa</abbrev> = opening of the atrium; <abbrev xmlns:xlink="http://www.w3.org/1999/xlink" xlink:title="rectangular-shaped atrium" id="ABBRID0EMMAI" xlink:type="simple">rsa</abbrev> = rectangular-shaped atrium; <abbrev xmlns:xlink="http://www.w3.org/1999/xlink" xlink:title="winding tube" id="ABBRID0EQMAI" xlink:type="simple">wt</abbrev> = winding tube. Scale bars: 0.2 mm.</p></caption><graphic xmlns:xlink="http://www.w3.org/1999/xlink" xlink:href="zookeys-1034-165-g023.jpg" position="float" orientation="portrait" xlink:type="simple" id="oo_536007.jpg"><uri content-type="original_file" xlink:type="simple">https://binary.pensoft.net/fig/536007</uri></graphic></fig><fig id="F4" position="float" orientation="portrait"><object-id xmlns:xlink="http://www.w3.org/1999/xlink" content-type="doi" xlink:type="simple">10.3897/zookeys.1034.63388.figure4</object-id><object-id xmlns:xlink="http://www.w3.org/1999/xlink" content-type="arpha" xlink:type="simple">AA1435CF-AFCD-55B9-A10E-965921EFAB33</object-id><label>Figure 4.</label><caption><p><italic><tp:taxon-name><tp:taxon-name-part taxon-name-part-type="genus" reg="Ischnothyreus">Ischnothyreus</tp:taxon-name-part> <tp:taxon-name-part taxon-name-part-type="species" reg="mangun">mangun</tp:taxon-name-part></tp:taxon-name></italic> sp. nov., male holotype <bold>A–C</bold> habitus, dorsal, lateral and ventral views <bold>D–G</bold> prosoma, dorsal, lateral, ventral and anterior views <bold>H, I</bold> left chelicerae, anterior and posterior views. Abbreviation: <abbrev xmlns:xlink="http://www.w3.org/1999/xlink" xlink:title="strong, tooth-like projection" id="ABBRID0EDTAE" xlink:type="simple">stp</abbrev> = strong, tooth-like projection. Scale bars: 0.4 mm (<bold>A–G</bold>); 0.1 mm (<bold>H, I</bold>).</p></caption><graphic xmlns:xlink="http://www.w3.org/1999/xlink" xlink:href="zookeys-1034-165-g004.jpg" position="float" orientation="portrait" xlink:type="simple" id="oo_535988.jpg"><uri content-type="original_file" xlink:type="simple">https://binary.pensoft.net/fig/535988</uri></graphic></fig><fig id="F17" position="float" orientation="portrait"><object-id xmlns:xlink="http://www.w3.org/1999/xlink" content-type="doi" xlink:type="simple">10.3897/zookeys.1034.63388.figure17</object-id><object-id xmlns:xlink="http://www.w3.org/1999/xlink" content-type="arpha" xlink:type="simple">1BE46B77-1350-5A7F-B4E6-F078C77C625F</object-id><label>Figure 17.</label><caption><p><italic><tp:taxon-name><tp:taxon-name-part taxon-name-part-type="genus" reg="Ischnothyreus">Ischnothyreus</tp:taxon-name-part> <tp:taxon-name-part taxon-name-part-type="species" reg="xiaolongha">xiaolongha</tp:taxon-name-part></tp:taxon-name></italic> sp. nov., male holotype <bold>A–C</bold> habitus, dorsal, lateral and ventral views <bold>D–G</bold> prosoma, dorsal, lateral, ventral and anterior views <bold>H–J</bold> left chelicerae, anterior, posterior and lateral views. Abbreviation: <abbrev xmlns:xlink="http://www.w3.org/1999/xlink" xlink:title="strong, tooth-like projection" id="ABBRID0EWZBG" xlink:type="simple">stp</abbrev> = strong, tooth-like projection. Scale bars: 0.4 mm (<bold>A–G</bold>); 0.1 mm (<bold>H–J</bold>).</p></caption><graphic xmlns:xlink="http://www.w3.org/1999/xlink" xlink:href="zookeys-1034-165-g017.jpg" position="float" orientation="portrait" xlink:type="simple" id="oo_536001.jpg"><uri content-type="original_file" xlink:type="simple">https://binary.pensoft.net/fig/536001</uri></graphic></fig><fig id="F5" position="float" orientation="portrait"><object-id xmlns:xlink="http://www.w3.org/1999/xlink" content-type="doi" xlink:type="simple">10.3897/zookeys.1034.63388.figure5</object-id><object-id xmlns:xlink="http://www.w3.org/1999/xlink" content-type="arpha" xlink:type="simple">B2F4FAAD-829B-5E20-9AF2-F0DC08D5A69D</object-id><label>Figure 5.</label><caption><p><italic><tp:taxon-name><tp:taxon-name-part taxon-name-part-type="genus" reg="Ischnothyreus">Ischnothyreus</tp:taxon-name-part> <tp:taxon-name-part taxon-name-part-type="species" reg="mangun">mangun</tp:taxon-name-part></tp:taxon-name></italic> sp. nov., male holotype, left palp, <abbrev xmlns:xlink="http://www.w3.org/1999/xlink" xlink:title="Scanning electron microscope" id="ABBRID0EVWAE" xlink:type="simple">SEM</abbrev><bold>A–C</bold> prolateral, retrolateral and dorsal views <bold>D, E</bold> palpal bulb, prolateral and retrolateral views <bold>F–H</bold> distal part of palpal bulb, dorsal, prolateral and retrolateral views. Abbreviations: <abbrev xmlns:xlink="http://www.w3.org/1999/xlink" xlink:title="lamella-like membrane" id="ABBRID0E6WAE" xlink:type="simple">llm</abbrev> = lamella-like membrane; <abbrev xmlns:xlink="http://www.w3.org/1999/xlink" xlink:title="needle-shaped membrane" id="ABBRID0EDXAE" xlink:type="simple">nsm</abbrev> = needle-shaped membrane; <abbrev xmlns:xlink="http://www.w3.org/1999/xlink" xlink:title="retrolateral lobe" id="ABBRID0EHXAE" xlink:type="simple">rl</abbrev> = retrolateral lobe; <abbrev xmlns:xlink="http://www.w3.org/1999/xlink" xlink:title="round lobe" id="ABBRID0ELXAE" xlink:type="simple">rol</abbrev> = round lobe; <abbrev xmlns:xlink="http://www.w3.org/1999/xlink" xlink:title="ventral protuberance" id="ABBRID0EPXAE" xlink:type="simple">vpr</abbrev> = ventral protuberance.</p></caption><graphic xmlns:xlink="http://www.w3.org/1999/xlink" xlink:href="zookeys-1034-165-g005.jpg" position="float" orientation="portrait" xlink:type="simple" id="oo_535989.jpg"><uri content-type="original_file" xlink:type="simple">https://binary.pensoft.net/fig/535989</uri></graphic></fig><fig id="F18" position="float" orientation="portrait"><object-id xmlns:xlink="http://www.w3.org/1999/xlink" content-type="doi" xlink:type="simple">10.3897/zookeys.1034.63388.figure18</object-id><object-id xmlns:xlink="http://www.w3.org/1999/xlink" content-type="arpha" xlink:type="simple">41C4DE4C-59D5-55C0-B854-6BCE45893E9B</object-id><label>Figure 18.</label><caption><p><italic><tp:taxon-name><tp:taxon-name-part taxon-name-part-type="genus" reg="Ischnothyreus">Ischnothyreus</tp:taxon-name-part> <tp:taxon-name-part taxon-name-part-type="species" reg="xiaolongha">xiaolongha</tp:taxon-name-part></tp:taxon-name></italic> sp. nov., male holotype, left palp, <abbrev xmlns:xlink="http://www.w3.org/1999/xlink" xlink:title="Scanning electron microscope" id="ABBRID0EI4BG" xlink:type="simple">SEM</abbrev><bold>A–C</bold> prolateral, retrolateral and dorsal views <bold>D, E</bold> palpal bulb, prolateral and retrolateral views <bold>F–H</bold> distal part of palpal bulb, dorsal, prolateral and retrolateral views. Abbreviations: <abbrev xmlns:xlink="http://www.w3.org/1999/xlink" xlink:title="lamella-like membrane" id="ABBRID0ES4BG" xlink:type="simple">llm</abbrev> = lamella-like membrane; <abbrev xmlns:xlink="http://www.w3.org/1999/xlink" xlink:title="needle-shaped membrane" id="ABBRID0EW4BG" xlink:type="simple">nsm</abbrev> = needle-shaped membrane; <abbrev xmlns:xlink="http://www.w3.org/1999/xlink" xlink:title="retrolateral lobe" id="ABBRID0E14BG" xlink:type="simple">rl</abbrev> = retrolateral lobe; <abbrev xmlns:xlink="http://www.w3.org/1999/xlink" xlink:title="round lobe" id="ABBRID0E54BG" xlink:type="simple">rol</abbrev> = round lobe; <abbrev xmlns:xlink="http://www.w3.org/1999/xlink" xlink:title="ventral protuberance" id="ABBRID0EC5BG" xlink:type="simple">vpr</abbrev> = ventral protrusion.</p></caption><graphic xmlns:xlink="http://www.w3.org/1999/xlink" xlink:href="zookeys-1034-165-g018.jpg" position="float" orientation="portrait" xlink:type="simple" id="oo_536002.jpg"><uri content-type="original_file" xlink:type="simple">https://binary.pensoft.net/fig/536002</uri></graphic></fig><fig id="F6" position="float" orientation="portrait"><object-id xmlns:xlink="http://www.w3.org/1999/xlink" content-type="doi" xlink:type="simple">10.3897/zookeys.1034.63388.figure6</object-id><object-id xmlns:xlink="http://www.w3.org/1999/xlink" content-type="arpha" xlink:type="simple">5A1FEA40-B21C-530B-BF40-D13904D8DB95</object-id><label>Figure 6.</label><caption><p><italic><tp:taxon-name><tp:taxon-name-part taxon-name-part-type="genus" reg="Ischnothyreus">Ischnothyreus</tp:taxon-name-part> <tp:taxon-name-part taxon-name-part-type="species" reg="mangun">mangun</tp:taxon-name-part></tp:taxon-name></italic> sp. nov., female paratype <bold>A–D</bold> prosoma, dorsal, lateral, anterior and ventral views <bold>E</bold> abdomen, dorsal view <bold>F</bold> epigastric region, ventral view. Abbreviation: <abbrev xmlns:xlink="http://www.w3.org/1999/xlink" xlink:title="central strongly sclerotized structure" id="ABBRID0EN1AE" xlink:type="simple">css</abbrev> = central strongly sclerotized structure. Scale bars: 0.4 mm (<bold>A–E</bold>); 0.2 mm (<bold>F</bold>).</p></caption><graphic xmlns:xlink="http://www.w3.org/1999/xlink" xlink:href="zookeys-1034-165-g006.jpg" position="float" orientation="portrait" xlink:type="simple" id="oo_535990.jpg"><uri content-type="original_file" xlink:type="simple">https://binary.pensoft.net/fig/535990</uri></graphic></fig><fig id="F19" position="float" orientation="portrait"><object-id xmlns:xlink="http://www.w3.org/1999/xlink" content-type="doi" xlink:type="simple">10.3897/zookeys.1034.63388.figure19</object-id><object-id xmlns:xlink="http://www.w3.org/1999/xlink" content-type="arpha" xlink:type="simple">6C34DAF9-AEC2-5595-9C47-019FF8DBC34E</object-id><label>Figure 19.</label><caption><p><italic><tp:taxon-name><tp:taxon-name-part taxon-name-part-type="genus" reg="Ischnothyreus">Ischnothyreus</tp:taxon-name-part> <tp:taxon-name-part taxon-name-part-type="species" reg="xiaolongha">xiaolongha</tp:taxon-name-part></tp:taxon-name></italic> sp. nov., female paratype <bold>A–C</bold> habitus, dorsal, lateral and ventral views <bold>D–G</bold> prosoma, dorsal, lateral, ventral and anterior views <bold>H</bold> epigastric region, ventral view. Scale bars: 0.4 mm (<bold>A–H</bold>).</p></caption><graphic xmlns:xlink="http://www.w3.org/1999/xlink" xlink:href="zookeys-1034-165-g019.jpg" position="float" orientation="portrait" xlink:type="simple" id="oo_536003.jpg"><uri content-type="original_file" xlink:type="simple">https://binary.pensoft.net/fig/536003</uri></graphic></fig></tp:treatment-sec></tp:taxon-treatment>
