# Supplementary material for: Taxonomic study of the genus Ischnothyreus (Araneae, Oonopidae) from Xishuangbanna Rainforest, southwestern China
Source: Zookeys. 2021 Apr 26;1034:165–97. doi: 10.3897/zookeys.1034.63388 (PMC8093188; doi:10.3897/zookeys.1034.63388)
Supplement: XML Treatment for Ischnothyreus peltifer [file zookeys.1034.63388-treatment4.xml]

<!DOCTYPE tp:taxon-treatment
  PUBLIC "-//TaxonX//DTD Taxonomic Treatment Publishing DTD v0 20100105//EN" "tax-treatment-NSO.dtd">
<tp:taxon-treatment xmlns:tp="http://www.plazi.org/taxpub"><tp:treatment-meta><kwd-group><label>Taxon classification</label><kwd><named-content xmlns:xlink="http://www.w3.org/1999/xlink" content-type="kingdom">Animalia</named-content></kwd><kwd><named-content xmlns:xlink="http://www.w3.org/1999/xlink" content-type="order">Araneae</named-content></kwd><kwd><named-content xmlns:xlink="http://www.w3.org/1999/xlink" content-type="family">Oonopidae</named-content></kwd></kwd-group><mixed-citation publication-type="journal"><person-group><name><surname>Tong</surname><given-names>Yanfeng</given-names></name><name><surname>Sun</surname><given-names>Xiaochen</given-names></name><name><surname>Li</surname><given-names>Shuqiang</given-names></name><name><surname>Bian</surname><given-names>Dongju</given-names></name></person-group><article-title>Taxonomic study of the genus <italic><tp:taxon-name><tp:taxon-name-part taxon-name-part-type="genus" reg="Ischnothyreus">Ischnothyreus</tp:taxon-name-part></tp:taxon-name></italic> (<tp:taxon-name><tp:taxon-name-part taxon-name-part-type="order">Araneae</tp:taxon-name-part></tp:taxon-name>, <tp:taxon-name><tp:taxon-name-part taxon-name-part-type="family">Oonopidae</tp:taxon-name-part></tp:taxon-name>) from Xishuangbanna Rainforest, southwestern China</article-title><source>Zookeys</source><day>26</day><month>4</month><year>2021</year><volume>1034</volume><fpage>165</fpage><lpage>197</lpage><pub-id pub-id-type="doi">10.3897/zookeys.1034.63388</pub-id></mixed-citation></tp:treatment-meta><tp:nomenclature><tp:taxon-name><object-id xmlns:xlink="http://www.w3.org/1999/xlink" content-type="arpha" xlink:type="simple">FDEB7CA9-2C62-5EA6-BCCF-45B99AD71CE3</object-id>
            <tp:taxon-name-part taxon-name-part-type="genus" reg="Ischnothyreus">Ischnothyreus</tp:taxon-name-part>
            <tp:taxon-name-part taxon-name-part-type="species" reg="peltifer">peltifer</tp:taxon-name-part>
          </tp:taxon-name><tp:taxon-authority>(Simon, 1892)</tp:taxon-authority><tp:nomenclature-citation-list><tp:nomenclature-citation><tp:taxon-name>
                <tp:taxon-name-part taxon-name-part-type="genus" reg="Ischnaspis">Ischnaspis</tp:taxon-name-part> <tp:taxon-name-part taxon-name-part-type="species" reg="peltifer">peltifer</tp:taxon-name-part></tp:taxon-name><comment>Simon, 1892: 562.</comment></tp:nomenclature-citation><tp:nomenclature-citation><tp:taxon-name>
                <tp:taxon-name-part taxon-name-part-type="genus" reg="Ischnothyreus">Ischnothyreus</tp:taxon-name-part> <tp:taxon-name-part taxon-name-part-type="species" reg="peltifer">peltifer</tp:taxon-name-part></tp:taxon-name><comment>: <xref ref-type="bibr" rid="B6">Platnick et al. 2012</xref>: 7, figs 1–99; <xref ref-type="bibr" rid="B1">Brescovit et al. 2019</xref>: 8, figs 20–25.</comment></tp:nomenclature-citation></tp:nomenclature-citation-list></tp:nomenclature><tp:treatment-sec sec-type="material" id="SECID0EKKAG"><title>Material examined.</title><p>5♂7♀: China, Yunnan, Xishuangbanna Tropical Garden; <named-content xmlns:xlink="http://www.w3.org/1999/xlink" content-type="dwc:verbatimCoordinates" xlink:type="simple"><named-content content-type="geo-json" specific-use="{&#34;type&#34;:&#34;Point&#34;,&#34;coordinates&#34;:[101.270617,21.916650]}" id="NCID0ETKAG" xlink:type="simple">21°54.999'N, 101°16.237'E</named-content></named-content>; 561 m; 24.IV.2019; Y. Tong and J. Liu leg. (<abbrev xmlns:xlink="http://www.w3.org/1999/xlink" content-type="institution" xlink:title="Shenyang Normal University" id="ABBRID0EYKAG" xlink:type="simple">SYNU</abbrev>-414–425).</p></tp:treatment-sec><tp:treatment-sec sec-type="diagnosis" id="SECID0E4KAG"><title>Diagnosis.</title><p>See <xref ref-type="bibr" rid="B6">Platnick et al. (2012)</xref>.</p></tp:treatment-sec><tp:treatment-sec sec-type="distribution" id="SECID0EHLAG"><title>Distribution.</title><p>Tropical Asia. Introduced to North, Central, South America, Britain, Gaboon, Seychelles, Madagascar, Hawaii.</p></tp:treatment-sec><ref-list><ref id="B6"><mixed-citation xmlns:xlink="http://www.w3.org/1999/xlink" xlink:type="simple"><person-group><name name-style="western"><surname>Platnick</surname><given-names>NI</given-names></name><name name-style="western"><surname>Berniker</surname><given-names>L</given-names></name><name name-style="western"><surname>Kranz-Baltensperger</surname><given-names>Y</given-names></name></person-group> (<year>2012</year>) <article-title>The goblin spider genus <italic><tp:taxon-name><tp:taxon-name-part taxon-name-part-type="genus">Ischnothyreus</tp:taxon-name-part></tp:taxon-name></italic> (<tp:taxon-name><tp:taxon-name-part taxon-name-part-type="order">Araneae</tp:taxon-name-part></tp:taxon-name>, <tp:taxon-name><tp:taxon-name-part taxon-name-part-type="family">Oonopidae</tp:taxon-name-part></tp:taxon-name>) in the New World.</article-title><source>American Museum Novitates</source><volume>3759</volume>: <fpage>1</fpage>–<lpage>32</lpage>. <ext-link xlink:type="simple" ext-link-type="doi" xlink:href="10.1206/3759.2">https://doi.org/10.1206/3759.2</ext-link></mixed-citation></ref><ref id="B1"><mixed-citation xmlns:xlink="http://www.w3.org/1999/xlink" xlink:type="simple"><person-group><name name-style="western"><surname>Brescovit</surname><given-names>AD</given-names></name><name name-style="western"><surname>Bonaldo</surname><given-names>AB</given-names></name><name name-style="western"><surname>Ott</surname><given-names>R</given-names></name><name name-style="western"><surname>Chavari</surname><given-names>JL</given-names></name></person-group> (<year>2019</year>) To boldly go: on invasive goblin spiders in Brazil (<tp:taxon-name><tp:taxon-name-part taxon-name-part-type="order">Araneae</tp:taxon-name-part></tp:taxon-name>, <tp:taxon-name><tp:taxon-name-part taxon-name-part-type="family">Oonopidae</tp:taxon-name-part></tp:taxon-name>). Iheringia, Série Zoologia 109(e2019033): 1–20. <ext-link xlink:type="simple" ext-link-type="doi" xlink:href="10.1590/1678-4766e2019033">https://doi.org/10.1590/1678-4766e2019033</ext-link></mixed-citation></ref></ref-list></tp:taxon-treatment>
