# Supplementary material for: Taxonomic study of the genus Ischnothyreus (Araneae, Oonopidae) from Xishuangbanna Rainforest, southwestern China
Source: Zookeys. 2021 Apr 26;1034:165–97. doi: 10.3897/zookeys.1034.63388 (PMC8093188; doi:10.3897/zookeys.1034.63388)
Supplement: XML Treatment for Ischnothyreus qidaoban [file zookeys.1034.63388-treatment5.xml]

<!DOCTYPE tp:taxon-treatment
  PUBLIC "-//TaxonX//DTD Taxonomic Treatment Publishing DTD v0 20100105//EN" "tax-treatment-NSO.dtd">
<tp:taxon-treatment xmlns:tp="http://www.plazi.org/taxpub"><tp:treatment-meta><kwd-group><label>Taxon classification</label><kwd><named-content xmlns:xlink="http://www.w3.org/1999/xlink" content-type="kingdom">Animalia</named-content></kwd><kwd><named-content xmlns:xlink="http://www.w3.org/1999/xlink" content-type="order">Araneae</named-content></kwd><kwd><named-content xmlns:xlink="http://www.w3.org/1999/xlink" content-type="family">Oonopidae</named-content></kwd></kwd-group><mixed-citation publication-type="journal"><person-group><name><surname>Tong</surname><given-names>Yanfeng</given-names></name><name><surname>Sun</surname><given-names>Xiaochen</given-names></name><name><surname>Li</surname><given-names>Shuqiang</given-names></name><name><surname>Bian</surname><given-names>Dongju</given-names></name></person-group><article-title>Taxonomic study of the genus <italic><tp:taxon-name><tp:taxon-name-part taxon-name-part-type="genus" reg="Ischnothyreus">Ischnothyreus</tp:taxon-name-part></tp:taxon-name></italic> (<tp:taxon-name><tp:taxon-name-part taxon-name-part-type="order">Araneae</tp:taxon-name-part></tp:taxon-name>, <tp:taxon-name><tp:taxon-name-part taxon-name-part-type="family">Oonopidae</tp:taxon-name-part></tp:taxon-name>) from Xishuangbanna Rainforest, southwestern China</article-title><source>Zookeys</source><day>26</day><month>4</month><year>2021</year><volume>1034</volume><fpage>165</fpage><lpage>197</lpage><pub-id pub-id-type="doi">10.3897/zookeys.1034.63388</pub-id></mixed-citation></tp:treatment-meta><tp:nomenclature><tp:taxon-name><object-id xmlns:xlink="http://www.w3.org/1999/xlink" content-type="arpha" xlink:type="simple">06E0F524-B435-5589-9EF6-D994FB002536</object-id>
            <tp:taxon-name-part taxon-name-part-type="genus" reg="Ischnothyreus">Ischnothyreus</tp:taxon-name-part>
            <tp:taxon-name-part taxon-name-part-type="species" reg="qidaoban">qidaoban</tp:taxon-name-part>
            <object-id xmlns:xlink="http://www.w3.org/1999/xlink" content-type="zoobank" xlink:type="simple">http://zoobank.org/C69A3DF7-810D-46A9-B76A-73DF6E02D327</object-id>
          </tp:taxon-name><tp:taxon-authority>Tong &amp; Li</tp:taxon-authority><tp:taxon-status xmlns:xlink="http://www.w3.org/1999/xlink" xlink:type="simple">sp. nov.</tp:taxon-status><xref ref-type="fig" rid="F10">Figures 10</xref><xref ref-type="fig" rid="F11">, 11</xref><xref ref-type="fig" rid="F12">, 12</xref><xref ref-type="fig" rid="F20">, 20J–L</xref><xref ref-type="fig" rid="F22">, 22G, H</xref><xref ref-type="fig" rid="F23">, 23G, H</xref></tp:nomenclature><tp:treatment-sec sec-type="type material" id="SECID0ENNAG"><title>Type material.</title><p><bold><italic>Holotype</italic></bold> ♂: China, Yunnan, Mengla City, Menglun Town, Xishuangbanna Natural Reserve, 55 Km, monsoon forest; <named-content xmlns:xlink="http://www.w3.org/1999/xlink" content-type="dwc:verbatimCoordinates" xlink:type="simple"><named-content content-type="geo-json" specific-use="{&#34;type&#34;:&#34;Point&#34;,&#34;coordinates&#34;:[101.199350,21.958850]}" id="NCID0E2NAG" xlink:type="simple">21°57.531'N, 101°11.961'E</named-content></named-content>; 751 m; 13.VI.2013; Q. Zhao and Z. Chen leg. (<abbrev xmlns:xlink="http://www.w3.org/1999/xlink" content-type="institution" xlink:title="Shenyang Normal University" id="ABBRID0EAOAG" xlink:type="simple">SYNU</abbrev>-405). <bold><italic>Paratypes.</italic></bold> 1♂5♀: same data as for holotype (<abbrev xmlns:xlink="http://www.w3.org/1999/xlink" content-type="institution" xlink:title="Shenyang Normal University" id="ABBRID0EIOAG" xlink:type="simple">SYNU</abbrev>-406–411); 1♂1♀: Xiaolongha, Xishuangbanna Biodiversity Conservation Corridor, Qidaoban, valley forest; <named-content xmlns:xlink="http://www.w3.org/1999/xlink" content-type="dwc:verbatimCoordinates" xlink:type="simple"><named-content content-type="geo-json" specific-use="{&#34;type&#34;:&#34;Point&#34;,&#34;coordinates&#34;:[101.631233,21.413467]}" id="NCID0EQOAG" xlink:type="simple">21°24.808'N, 101°37.874'E</named-content></named-content>; 711 m; 18.VI.2013; Q. Zhao and Z. Chen leg. (<abbrev xmlns:xlink="http://www.w3.org/1999/xlink" content-type="institution" xlink:title="Shenyang Normal University" id="ABBRID0EVOAG" xlink:type="simple">SYNU</abbrev>-412–413).</p></tp:treatment-sec><tp:treatment-sec sec-type="diagnosis" id="SECID0E1OAG"><title>Diagnosis.</title><p>The new species is similar to <italic><tp:taxon-name><tp:taxon-name-part taxon-name-part-type="genus" reg="Ischnothyreus">I.</tp:taxon-name-part> <tp:taxon-name-part taxon-name-part-type="species" reg="auritus">auritus</tp:taxon-name-part></tp:taxon-name></italic> Tong &amp; Li, 2012 in the long dorsal scutum of the abdomen and the helmet-shaped sclerotized process of the male cheliceral fang, but can be distinguished by the broad mushroom-like projection (Fig. <xref ref-type="fig" rid="F20">20J–L</xref>) of the palp (vs the ear-shaped apophysis in <italic><tp:taxon-name><tp:taxon-name-part taxon-name-part-type="genus" reg="Ischnothyreus">I.</tp:taxon-name-part> <tp:taxon-name-part taxon-name-part-type="species" reg="auritus">auritus</tp:taxon-name-part></tp:taxon-name></italic>; <xref ref-type="bibr" rid="B11">Tong 2013</xref>: fig. 43A, B) and the central oval shaped depression (Figs <xref ref-type="fig" rid="F12">12H</xref>, <xref ref-type="fig" rid="F23">23G</xref>) of epigastric area (vs without external features in <italic><tp:taxon-name><tp:taxon-name-part taxon-name-part-type="genus" reg="Ischnothyreus">I.</tp:taxon-name-part> <tp:taxon-name-part taxon-name-part-type="species" reg="auritus">auritus</tp:taxon-name-part></tp:taxon-name></italic>; <xref ref-type="bibr" rid="B11">Tong 2013</xref>: fig. 43C).</p><fig id="F10" position="float" orientation="portrait"><object-id xmlns:xlink="http://www.w3.org/1999/xlink" content-type="doi" xlink:type="simple">10.3897/zookeys.1034.63388.figure10</object-id><object-id xmlns:xlink="http://www.w3.org/1999/xlink" content-type="arpha" xlink:type="simple">F47C3174-0E84-5ABC-8544-108B548CA1A3</object-id><label>Figure 10.</label><caption><p><italic><tp:taxon-name><tp:taxon-name-part taxon-name-part-type="genus" reg="Ischnothyreus">Ischnothyreus</tp:taxon-name-part> <tp:taxon-name-part taxon-name-part-type="species" reg="qidaoban">qidaoban</tp:taxon-name-part></tp:taxon-name></italic> sp. nov., male holotype <bold>A–C</bold> habitus, dorsal, lateral and ventral views <bold>D–G</bold> prosoma, dorsal, lateral, ventral and anterior views <bold>H–J</bold> left chelicerae, anterior, posterior and lateral views. Abbreviation: <abbrev xmlns:xlink="http://www.w3.org/1999/xlink" xlink:title="strong, tooth-like projection" id="ABBRID0EXRAG" xlink:type="simple">stp</abbrev> = strong, tooth-like projection. Scale bars: 0.4 mm (<bold>A–G</bold>); 0.1 mm (<bold>H–J</bold>).</p></caption><graphic xmlns:xlink="http://www.w3.org/1999/xlink" xlink:href="zookeys-1034-165-g010.jpg" position="float" orientation="portrait" xlink:type="simple" id="oo_535994.jpg"><uri content-type="original_file" xlink:type="simple">https://binary.pensoft.net/fig/535994</uri></graphic></fig></tp:treatment-sec><tp:treatment-sec sec-type="description" id="SECID0EESAG"><title>Description.</title><p><bold>Male (holotype). <italic>Body</italic></bold>: habitus as in Fig. <xref ref-type="fig" rid="F10">10A–C</xref>; body length 1.58. <bold><italic>Carapace</italic></bold>: 0.84 long, 0.69 wide; dark brown, with egg-shaped patches behind eyes, surface of elevated portion of pars cephalica finely reticulate, sides strongly reticulate, lateral margin straight, smooth (Fig. <xref ref-type="fig" rid="F10">10D, E</xref>). <bold><italic>Clypeus</italic></bold>: height about equal to <abbrev xmlns:xlink="http://www.w3.org/1999/xlink" xlink:title="anterior lateral eyes" id="ABBRID0E3SAG" xlink:type="simple">ALE</abbrev> diameter (Fig. <xref ref-type="fig" rid="F10">10G</xref>). <bold><italic>Eyes</italic></bold>: (Fig. <xref ref-type="fig" rid="F10">10D, G</xref>). <bold><italic>Sternum</italic></bold>: pale orange (Fig. <xref ref-type="fig" rid="F10">10F</xref>). <bold><italic>Mouthparts</italic></bold>: chelicerae, endites and labium brown; chelicerae straight, base of fangs with helmet-shaped sclerotized process, fang groove with a few small denticles (Figs <xref ref-type="fig" rid="F10">10H–J</xref>, <xref ref-type="fig" rid="F22">22G, H</xref>); anteromedian tip of endites with one strong, tooth-like projection (Fig. <xref ref-type="fig" rid="F10">10F</xref>). <bold><italic>Abdomen</italic></bold>: 0.74 long, 0.46 wide; dorsal scutum well sclerotized, pale orange, covering whole abdomen width and abdomen length, fused to epigastric scutum; epigastric and postgastric scutum well sclerotized, yellow, fused, postgastric scutum covering about 5/6 of the abdomen length (Fig. <xref ref-type="fig" rid="F10">10A–C</xref>). <bold><italic>Legs</italic></bold>: yellow, femur I with 2 prolateral spines, tibia I with 4 pairs, metatarsus I with 2 pairs of long ventral spines. Leg II spination similar to leg I except femur with only 1 prolateral spine. Legs III and IV spineless. <bold><italic>Palp</italic></bold>: trochanter with ventral projection, cymbium brown; bulb with one small ventral protuberance, distal end of bulb elongated, with one broad mushroom-like projection, retrolateral lobe narrow (Figs <xref ref-type="fig" rid="F11">11</xref>, <xref ref-type="fig" rid="F20">20J–L</xref>).</p><fig id="F11" position="float" orientation="portrait"><object-id xmlns:xlink="http://www.w3.org/1999/xlink" content-type="doi" xlink:type="simple">10.3897/zookeys.1034.63388.figure11</object-id><object-id xmlns:xlink="http://www.w3.org/1999/xlink" content-type="arpha" xlink:type="simple">ACF9229D-A8C1-5A22-A571-9C54135D8A74</object-id><label>Figure 11.</label><caption><p><italic><tp:taxon-name><tp:taxon-name-part taxon-name-part-type="genus" reg="Ischnothyreus">Ischnothyreus</tp:taxon-name-part> <tp:taxon-name-part taxon-name-part-type="species" reg="qidaoban">qidaoban</tp:taxon-name-part></tp:taxon-name></italic> sp. nov., male holotype, left palp, <abbrev xmlns:xlink="http://www.w3.org/1999/xlink" xlink:title="Scanning electron microscope" id="ABBRID0EJVAG" xlink:type="simple">SEM</abbrev><bold>A–C</bold> prolateral, retrolateral and dorsal views <bold>D, E</bold> palpal bulb, prolateral and retrolateral views <bold>F–H</bold> distal part of palpal bulb, dorsal, prolateral and retrolateral views. Abbreviations: <abbrev xmlns:xlink="http://www.w3.org/1999/xlink" xlink:title="mushroom-like projection" id="ABBRID0ETVAG" xlink:type="simple">mlp</abbrev> = mushroom-like projection; <abbrev xmlns:xlink="http://www.w3.org/1999/xlink" xlink:title="retrolateral lobe" id="ABBRID0EXVAG" xlink:type="simple">rl</abbrev> = retrolateral lobe.</p></caption><graphic xmlns:xlink="http://www.w3.org/1999/xlink" xlink:href="zookeys-1034-165-g011.jpg" position="float" orientation="portrait" xlink:type="simple" id="oo_535995.jpg"><uri content-type="original_file" xlink:type="simple">https://binary.pensoft.net/fig/535995</uri></graphic></fig><p><bold>Female (paratype, <abbrev xmlns:xlink="http://www.w3.org/1999/xlink" content-type="institution" xlink:title="Shenyang Normal University" id="ABBRID0EEWAG" xlink:type="simple">SYNU</abbrev>-407).</bold> Same as male except as noted. <bold><italic>Body</italic></bold>: habitus as in Fig. <xref ref-type="fig" rid="F12">12A–C</xref>; body length 1.64. <bold><italic>Carapace</italic></bold>: 0.77 long, 0.67 wide. <bold><italic>Mouthparts</italic></bold>: chelicerae and endites unmodified. <bold><italic>Abdomen</italic></bold>: 0.88 long, 0.65 wide; dorsal scutum covering 5/6 of the abdomen length and about 5/6 of the abdomen width. <bold><italic>Epigastric area</italic></bold>: postgastric scutum with central oval-shaped depression (Fig. <xref ref-type="fig" rid="F12">12C, H</xref>). <bold><italic>Endogyne</italic></bold>: from the middle of the slightly thickened margin of the postgastric scutum runs a dark, simple winding tube posteriorly (Fig. <xref ref-type="fig" rid="F23">23G, H</xref>).</p></tp:treatment-sec><tp:treatment-sec sec-type="etymology" id="SECID0EWXAG"><title>Etymology.</title><p>The specific name is a noun in apposition taken from the type locality.</p></tp:treatment-sec><tp:treatment-sec sec-type="distribution" id="SECID0E2XAG"><title>Distribution.</title><p>Known only from the localities of the type series.</p><fig id="F12" position="float" orientation="portrait"><object-id xmlns:xlink="http://www.w3.org/1999/xlink" content-type="doi" xlink:type="simple">10.3897/zookeys.1034.63388.figure12</object-id><object-id xmlns:xlink="http://www.w3.org/1999/xlink" content-type="arpha" xlink:type="simple">6E791142-90EA-56BF-B5B6-DC4468FF3648</object-id><label>Figure 12.</label><caption><p><italic><tp:taxon-name><tp:taxon-name-part taxon-name-part-type="genus" reg="Ischnothyreus">Ischnothyreus</tp:taxon-name-part> <tp:taxon-name-part taxon-name-part-type="species" reg="qidaoban">qidaoban</tp:taxon-name-part></tp:taxon-name></italic> sp. nov., female paratype <bold>A–C</bold> habitus, dorsal, lateral and ventral views <bold>D–G</bold> prosoma, dorsal, lateral, ventral and anterior views <bold>H</bold> epigastric region, ventral view. Abbreviation: <abbrev xmlns:xlink="http://www.w3.org/1999/xlink" xlink:title="central oval depression" id="ABBRID0EZYAG" xlink:type="simple">cd</abbrev> = central oval depression. Scale bars: 0.4 mm (<bold>A–G</bold>); 0.2 mm (<bold>H</bold>).</p></caption><graphic xmlns:xlink="http://www.w3.org/1999/xlink" xlink:href="zookeys-1034-165-g012.jpg" position="float" orientation="portrait" xlink:type="simple" id="oo_535996.jpg"><uri content-type="original_file" xlink:type="simple">https://binary.pensoft.net/fig/535996</uri></graphic></fig></tp:treatment-sec><tp:treatment-sec><!--Section generated to contain objects referenced in tp:taxon-treatment.--><fig id="F20" position="float" orientation="portrait"><object-id xmlns:xlink="http://www.w3.org/1999/xlink" content-type="doi" xlink:type="simple">10.3897/zookeys.1034.63388.figure20</object-id><object-id xmlns:xlink="http://www.w3.org/1999/xlink" content-type="arpha" xlink:type="simple">EB455C20-4C19-5792-AAC0-0B3CBA6735B0</object-id><label>Figure 20.</label><caption><p><italic><tp:taxon-name><tp:taxon-name-part taxon-name-part-type="genus" reg="Ischnothyreus">Ischnothyreus</tp:taxon-name-part></tp:taxon-name></italic> spp., left male palp <bold>A–C</bold><italic><tp:taxon-name><tp:taxon-name-part taxon-name-part-type="genus" reg="Ischnothyreus">I.</tp:taxon-name-part> <tp:taxon-name-part taxon-name-part-type="species" reg="cristiformis">cristiformis</tp:taxon-name-part></tp:taxon-name></italic> sp. nov. <bold>D–F</bold><italic><tp:taxon-name><tp:taxon-name-part taxon-name-part-type="genus" reg="Ischnothyreus">I.</tp:taxon-name-part> <tp:taxon-name-part taxon-name-part-type="species" reg="mangun">mangun</tp:taxon-name-part></tp:taxon-name></italic> sp. nov. <bold>G–I</bold><italic><tp:taxon-name><tp:taxon-name-part taxon-name-part-type="genus" reg="Ischnothyreus">I.</tp:taxon-name-part> <tp:taxon-name-part taxon-name-part-type="species" reg="mengyang">mengyang</tp:taxon-name-part></tp:taxon-name></italic> sp. nov. <bold>J–L</bold><italic><tp:taxon-name><tp:taxon-name-part taxon-name-part-type="genus" reg="Ischnothyreus">I.</tp:taxon-name-part> <tp:taxon-name-part taxon-name-part-type="species" reg="qidaoban">qidaoban</tp:taxon-name-part></tp:taxon-name></italic> sp. nov. <bold>M–O</bold><italic><tp:taxon-name><tp:taxon-name-part taxon-name-part-type="genus" reg="Ischnothyreus">I.</tp:taxon-name-part> <tp:taxon-name-part taxon-name-part-type="species" reg="qiuxing">qiuxing</tp:taxon-name-part></tp:taxon-name></italic><bold>A, D, G, J, M</bold> prolateral view <bold>B, E, H, K, N</bold> dorsal view <bold>C, F, I, L, O</bold> retrolateral view. Scale bars: 0.1 mm (<bold>A–F, M–O</bold>); 0.2 mm (<bold>G–L</bold>).</p></caption><graphic xmlns:xlink="http://www.w3.org/1999/xlink" xlink:href="zookeys-1034-165-g020.jpg" position="float" orientation="portrait" xlink:type="simple" id="oo_536004.jpg"><uri content-type="original_file" xlink:type="simple">https://binary.pensoft.net/fig/536004</uri></graphic></fig><fig id="F22" position="float" orientation="portrait"><object-id xmlns:xlink="http://www.w3.org/1999/xlink" content-type="doi" xlink:type="simple">10.3897/zookeys.1034.63388.figure22</object-id><object-id xmlns:xlink="http://www.w3.org/1999/xlink" content-type="arpha" xlink:type="simple">5B11A9FE-C2AF-5944-85F9-B99EA25804DD</object-id><label>Figure 22.</label><caption><p><italic><tp:taxon-name><tp:taxon-name-part taxon-name-part-type="genus" reg="Ischnothyreus">Ischnothyreus</tp:taxon-name-part></tp:taxon-name></italic> spp., left male chelicerae <bold>A, B</bold><italic><tp:taxon-name><tp:taxon-name-part taxon-name-part-type="genus" reg="Ischnothyreus">I.</tp:taxon-name-part> <tp:taxon-name-part taxon-name-part-type="species" reg="cristiformis">cristiformis</tp:taxon-name-part></tp:taxon-name></italic> sp. nov. <bold>C, D</bold><italic><tp:taxon-name><tp:taxon-name-part taxon-name-part-type="genus" reg="Ischnothyreus">I.</tp:taxon-name-part> <tp:taxon-name-part taxon-name-part-type="species" reg="mangun">mangun</tp:taxon-name-part></tp:taxon-name></italic> sp. nov. <bold>E, F</bold><italic><tp:taxon-name><tp:taxon-name-part taxon-name-part-type="genus" reg="Ischnothyreus">I.</tp:taxon-name-part> <tp:taxon-name-part taxon-name-part-type="species" reg="mengyang">mengyang</tp:taxon-name-part></tp:taxon-name></italic> sp. nov. <bold>G, H</bold><italic><tp:taxon-name><tp:taxon-name-part taxon-name-part-type="genus" reg="Ischnothyreus">I.</tp:taxon-name-part> <tp:taxon-name-part taxon-name-part-type="species" reg="qidaoban">qidaoban</tp:taxon-name-part></tp:taxon-name></italic> sp. nov. <bold>A, C, E, G</bold> anterior view <bold>B, D, F, H</bold> posterior view. Abbreviations: <abbrev xmlns:xlink="http://www.w3.org/1999/xlink" xlink:title="cockscomb-shaped process" id="ABBRID0ENIAI" xlink:type="simple">ccp</abbrev> = cockscomb-shaped process; <abbrev xmlns:xlink="http://www.w3.org/1999/xlink" xlink:title="helmet-shaped process" id="ABBRID0ERIAI" xlink:type="simple">hsp</abbrev> = helmet-shaped process; <abbrev xmlns:xlink="http://www.w3.org/1999/xlink" xlink:title="large, sclerotized process" id="ABBRID0EVIAI" xlink:type="simple">lsp</abbrev> = large, sclerotized process.</p></caption><graphic xmlns:xlink="http://www.w3.org/1999/xlink" xlink:href="zookeys-1034-165-g022.jpg" position="float" orientation="portrait" xlink:type="simple" id="oo_536006.jpg"><uri content-type="original_file" xlink:type="simple">https://binary.pensoft.net/fig/536006</uri></graphic></fig><fig id="F23" position="float" orientation="portrait"><object-id xmlns:xlink="http://www.w3.org/1999/xlink" content-type="doi" xlink:type="simple">10.3897/zookeys.1034.63388.figure23</object-id><object-id xmlns:xlink="http://www.w3.org/1999/xlink" content-type="arpha" xlink:type="simple">C742DD9F-D999-5EB2-8261-B24220BAE0C5</object-id><label>Figure 23.</label><caption><p>
                Endogyne of <italic><tp:taxon-name><tp:taxon-name-part taxon-name-part-type="genus" reg="Ischnothyreus">Ischnothyreus</tp:taxon-name-part></tp:taxon-name></italic> spp., <bold>A, B</bold><italic><tp:taxon-name><tp:taxon-name-part taxon-name-part-type="genus" reg="Ischnothyreus">I.</tp:taxon-name-part> <tp:taxon-name-part taxon-name-part-type="species" reg="cristiformis">cristiformis</tp:taxon-name-part></tp:taxon-name></italic> sp. nov. <bold>C, D</bold><italic><tp:taxon-name><tp:taxon-name-part taxon-name-part-type="genus" reg="Ischnothyreus">I.</tp:taxon-name-part> <tp:taxon-name-part taxon-name-part-type="species" reg="mangun">mangun</tp:taxon-name-part></tp:taxon-name></italic> sp. nov. <bold>E, F</bold><italic><tp:taxon-name><tp:taxon-name-part taxon-name-part-type="genus" reg="Ischnothyreus">I.</tp:taxon-name-part> <tp:taxon-name-part taxon-name-part-type="species" reg="mengyang">mengyang</tp:taxon-name-part></tp:taxon-name></italic> sp. nov. <bold>G, H</bold><italic><tp:taxon-name><tp:taxon-name-part taxon-name-part-type="genus" reg="Ischnothyreus">I.</tp:taxon-name-part> <tp:taxon-name-part taxon-name-part-type="species" reg="qidaoban">qidaoban</tp:taxon-name-part></tp:taxon-name></italic> sp. nov. <bold>I, J</bold><italic><tp:taxon-name><tp:taxon-name-part taxon-name-part-type="genus" reg="Ischnothyreus">I.</tp:taxon-name-part> <tp:taxon-name-part taxon-name-part-type="species" reg="qiuxing">qiuxing</tp:taxon-name-part></tp:taxon-name></italic><bold>A, C, E, G, I</bold> ventral view <bold>B, D, F, H, J</bold> dorsal view. Abbreviations: a = apodemes; <abbrev xmlns:xlink="http://www.w3.org/1999/xlink" xlink:title="bell-shaped atrium" id="ABBRID0EYLAI" xlink:type="simple">bsa</abbrev> = bell-shaped atrium; <abbrev xmlns:xlink="http://www.w3.org/1999/xlink" xlink:title="central oval depression" id="ABBRID0E3LAI" xlink:type="simple">cd</abbrev> = central oval depression; <abbrev xmlns:xlink="http://www.w3.org/1999/xlink" xlink:title="v" id="ABBRID0EAMAI" xlink:type="simple">csa</abbrev> = circular atrium; <abbrev xmlns:xlink="http://www.w3.org/1999/xlink" xlink:title="nipple-shaped atrium" id="ABBRID0EEMAI" xlink:type="simple">nsa</abbrev> = nipple-shaped atrium; <abbrev xmlns:xlink="http://www.w3.org/1999/xlink" xlink:title="opening of the atrium" id="ABBRID0EIMAI" xlink:type="simple">oa</abbrev> = opening of the atrium; <abbrev xmlns:xlink="http://www.w3.org/1999/xlink" xlink:title="rectangular-shaped atrium" id="ABBRID0EMMAI" xlink:type="simple">rsa</abbrev> = rectangular-shaped atrium; <abbrev xmlns:xlink="http://www.w3.org/1999/xlink" xlink:title="winding tube" id="ABBRID0EQMAI" xlink:type="simple">wt</abbrev> = winding tube. Scale bars: 0.2 mm.</p></caption><graphic xmlns:xlink="http://www.w3.org/1999/xlink" xlink:href="zookeys-1034-165-g023.jpg" position="float" orientation="portrait" xlink:type="simple" id="oo_536007.jpg"><uri content-type="original_file" xlink:type="simple">https://binary.pensoft.net/fig/536007</uri></graphic></fig></tp:treatment-sec><ref-list><ref id="B11"><mixed-citation xmlns:xlink="http://www.w3.org/1999/xlink" xlink:type="simple"><person-group><name name-style="western"><surname>Tong</surname><given-names>Y</given-names></name></person-group> (<year>2013</year>) <source><tp:taxon-name><tp:taxon-name-part taxon-name-part-type="infraorder">Haplogynae</tp:taxon-name-part></tp:taxon-name> Spiders from Hainan, China.</source><publisher-name>Science Press</publisher-name>, <publisher-loc>Beijing</publisher-loc>, <size units="page">96 pp</size>.</mixed-citation></ref></ref-list></tp:taxon-treatment>
