# Supplementary material for: Taxonomic study of the genus Ischnothyreus (Araneae, Oonopidae) from Xishuangbanna Rainforest, southwestern China
Source: Zookeys. 2021 Apr 26;1034:165–97. doi: 10.3897/zookeys.1034.63388 (PMC8093188; doi:10.3897/zookeys.1034.63388)
Supplement: XML Treatment for Ischnothyreus qiuxing [file zookeys.1034.63388-treatment6.xml]

<!DOCTYPE tp:taxon-treatment
  PUBLIC "-//TaxonX//DTD Taxonomic Treatment Publishing DTD v0 20100105//EN" "tax-treatment-NSO.dtd">
<tp:taxon-treatment xmlns:tp="http://www.plazi.org/taxpub"><tp:treatment-meta><kwd-group><label>Taxon classification</label><kwd><named-content xmlns:xlink="http://www.w3.org/1999/xlink" content-type="kingdom">Animalia</named-content></kwd><kwd><named-content xmlns:xlink="http://www.w3.org/1999/xlink" content-type="order">Araneae</named-content></kwd><kwd><named-content xmlns:xlink="http://www.w3.org/1999/xlink" content-type="family">Oonopidae</named-content></kwd></kwd-group><mixed-citation publication-type="journal"><person-group><name><surname>Tong</surname><given-names>Yanfeng</given-names></name><name><surname>Sun</surname><given-names>Xiaochen</given-names></name><name><surname>Li</surname><given-names>Shuqiang</given-names></name><name><surname>Bian</surname><given-names>Dongju</given-names></name></person-group><article-title>Taxonomic study of the genus <italic><tp:taxon-name><tp:taxon-name-part taxon-name-part-type="genus" reg="Ischnothyreus">Ischnothyreus</tp:taxon-name-part></tp:taxon-name></italic> (<tp:taxon-name><tp:taxon-name-part taxon-name-part-type="order">Araneae</tp:taxon-name-part></tp:taxon-name>, <tp:taxon-name><tp:taxon-name-part taxon-name-part-type="family">Oonopidae</tp:taxon-name-part></tp:taxon-name>) from Xishuangbanna Rainforest, southwestern China</article-title><source>Zookeys</source><day>26</day><month>4</month><year>2021</year><volume>1034</volume><fpage>165</fpage><lpage>197</lpage><pub-id pub-id-type="doi">10.3897/zookeys.1034.63388</pub-id></mixed-citation></tp:treatment-meta><tp:nomenclature><tp:taxon-name><object-id xmlns:xlink="http://www.w3.org/1999/xlink" content-type="arpha" xlink:type="simple">B02F992B-F5EE-55D5-BB42-C58EDBDF4C71</object-id>
            <tp:taxon-name-part taxon-name-part-type="genus" reg="Ischnothyreus">Ischnothyreus</tp:taxon-name-part>
            <tp:taxon-name-part taxon-name-part-type="species" reg="qiuxing">qiuxing</tp:taxon-name-part>
          </tp:taxon-name><tp:taxon-authority>Tong &amp; Li, 2020</tp:taxon-authority><xref ref-type="fig" rid="F13">Figures 13</xref><xref ref-type="fig" rid="F14">, 14</xref><xref ref-type="fig" rid="F15">, 15</xref><xref ref-type="fig" rid="F20">, 20M–O</xref><xref ref-type="fig" rid="F21">, 21F, G</xref><xref ref-type="fig" rid="F23">, 23I, J</xref><tp:nomenclature-citation-list><tp:nomenclature-citation><tp:taxon-name>
                <tp:taxon-name-part taxon-name-part-type="genus" reg="Ischnothyreus">Ischnothyreus</tp:taxon-name-part> <tp:taxon-name-part taxon-name-part-type="species" reg="qiuxing">qiuxing</tp:taxon-name-part></tp:taxon-name><comment>Tong &amp; Li, 2020: 12, figs 7A–H, 16E, F.</comment></tp:nomenclature-citation></tp:nomenclature-citation-list></tp:nomenclature><tp:treatment-sec sec-type="material" id="SECID0EP2AG"><title>Material examined.</title><p>4♂3♀: China, Yunnan, Menghai City, Mangun Stockaded Village, Xishuangbanna Natural Reserve, secondary forest; <named-content xmlns:xlink="http://www.w3.org/1999/xlink" content-type="dwc:verbatimCoordinates" xlink:type="simple"><named-content content-type="geo-json" specific-use="{&#34;type&#34;:&#34;Point&#34;,&#34;coordinates&#34;:[100.391111,22.036667]}" id="NCID0EY2AG" xlink:type="simple">22°02’12’’N, 100°23’28’’E</named-content></named-content>; 1179 m; 20.III.2016; S. Li leg. (<abbrev xmlns:xlink="http://www.w3.org/1999/xlink" content-type="institution" xlink:title="Shenyang Normal University" id="ABBRID0E42AG" xlink:type="simple">SYNU</abbrev>-372–378).</p></tp:treatment-sec><tp:treatment-sec sec-type="diagnosis" id="SECID0EC3AG"><title>Diagnosis.</title><p>This species is similar to <italic><tp:taxon-name><tp:taxon-name-part taxon-name-part-type="genus" reg="Ischnothyreus">I.</tp:taxon-name-part> <tp:taxon-name-part taxon-name-part-type="species" reg="balu">balu</tp:taxon-name-part></tp:taxon-name></italic> Kranz-Baltensperger, 2011 in the circular atrium in the female, but can be distinguished by the finger-shaped sclerotized process of the male cheliceral fang (Fig. <xref ref-type="fig" rid="F13">13H–J</xref>) (lacking in <italic><tp:taxon-name><tp:taxon-name-part taxon-name-part-type="genus" reg="Ischnothyreus">I.</tp:taxon-name-part> <tp:taxon-name-part taxon-name-part-type="species" reg="balu">balu</tp:taxon-name-part></tp:taxon-name></italic>; <xref ref-type="bibr" rid="B2">Kranz-Baltensperger 2011</xref>: fig. 1F–G), the size of the atrium (nearly 1/5 the length of postgastric scutum (Fig. <xref ref-type="fig" rid="F23">23I</xref>)) (vs more than 1/3 the length of postgastric scutum; <xref ref-type="bibr" rid="B2">Kranz-Baltensperger 2011</xref>: fig. 2F, H) and the greater sinuosity of the winding tube (Fig. <xref ref-type="fig" rid="F23">23J</xref>) (vs the short, simple winding tube in <italic><tp:taxon-name><tp:taxon-name-part taxon-name-part-type="genus" reg="Ischnothyreus">I.</tp:taxon-name-part> <tp:taxon-name-part taxon-name-part-type="species" reg="balu">balu</tp:taxon-name-part></tp:taxon-name></italic>; <xref ref-type="bibr" rid="B2">Kranz-Baltensperger 2011</xref>: fig. 2G).</p><fig id="F13" position="float" orientation="portrait"><object-id xmlns:xlink="http://www.w3.org/1999/xlink" content-type="doi" xlink:type="simple">10.3897/zookeys.1034.63388.figure13</object-id><object-id xmlns:xlink="http://www.w3.org/1999/xlink" content-type="arpha" xlink:type="simple">44C0B62C-7609-5DB7-BCED-907C55DDE260</object-id><label>Figure 13.</label><caption><p><italic><tp:taxon-name><tp:taxon-name-part taxon-name-part-type="genus" reg="Ischnothyreus">Ischnothyreus</tp:taxon-name-part> <tp:taxon-name-part taxon-name-part-type="species" reg="qiuxing">qiuxing</tp:taxon-name-part></tp:taxon-name></italic>, male (<abbrev xmlns:xlink="http://www.w3.org/1999/xlink" content-type="institution" xlink:title="Shenyang Normal University" id="ABBRID0EU5AG" xlink:type="simple">SYNU</abbrev>-372) <bold>A–C</bold> habitus, dorsal, lateral and ventral views <bold>D–G</bold> prosoma, dorsal, lateral, ventral and anterior views <bold>H–J</bold> left chelicerae, anterior, lateral and posterior views. Abbreviation: <abbrev xmlns:xlink="http://www.w3.org/1999/xlink" xlink:title="strong, tooth-like projection" id="ABBRID0E65AG" xlink:type="simple">stp</abbrev> = strong, tooth-like projection. Scale bars: 0.4 mm (<bold>A–G</bold>); 0.1 mm (<bold>H–J</bold>).</p></caption><graphic xmlns:xlink="http://www.w3.org/1999/xlink" xlink:href="zookeys-1034-165-g013.jpg" position="float" orientation="portrait" xlink:type="simple" id="oo_535997.jpg"><uri content-type="original_file" xlink:type="simple">https://binary.pensoft.net/fig/535997</uri></graphic></fig></tp:treatment-sec><tp:treatment-sec sec-type="redescription" id="SECID0EM6AG"><title>Redescription.</title><p><bold>Male (<abbrev xmlns:xlink="http://www.w3.org/1999/xlink" content-type="institution" xlink:title="Shenyang Normal University" id="ABBRID0EU6AG" xlink:type="simple">SYNU</abbrev>-372). <italic>Body</italic></bold>: habitus as in Fig. <xref ref-type="fig" rid="F13">13A–C</xref>; body length 1.90. <bold><italic>Carapace</italic></bold>: 1.03 long, 0.81 wide; yellow, with egg-shaped patches behind eyes, surface of elevated portion of pars cephalica smooth, sides finely reticulate, lateral margin straight, smooth (Fig. <xref ref-type="fig" rid="F13">13D, E</xref>). <bold><italic>Clypeus</italic></bold>: height about equal to <abbrev xmlns:xlink="http://www.w3.org/1999/xlink" xlink:title="anterior lateral eyes" id="ABBRID0EJABG" xlink:type="simple">ALE</abbrev> diameter (Fig. <xref ref-type="fig" rid="F13">13G</xref>). <bold><italic>Eyes</italic></bold>: see Fig. <xref ref-type="fig" rid="F13">13D, G</xref>. <bold><italic>Sternum</italic></bold>: pale orange (Fig. <xref ref-type="fig" rid="F13">13F</xref>). <bold><italic>Mouthparts</italic></bold>: chelicerae, endites and labium orange; chelicerae straight, base of fangs with finger-shaped sclerotized process, fang groove with a few small denticles (Figs <xref ref-type="fig" rid="F13">13H–J</xref>, <xref ref-type="fig" rid="F21">21F, G</xref>); anteromedian tip of endites with one strong, tooth-like projection (Fig. <xref ref-type="fig" rid="F13">13F</xref>). <bold><italic>Abdomen</italic></bold>: 0.95 long, 0.54 wide; dorsal scutum well sclerotized, pale orange, covering approximately 2/3 of the abdomen width and 3/4 of the abdomen length, fused to epigastric scutum; epigastric and postgastric scutum well sclerotized, pale orange, fused, postgastric scutum covering about 3/4 of the abdomen length (Fig. <xref ref-type="fig" rid="F13">13A–C</xref>). <bold><italic>Legs</italic></bold>: pale orange, femur I with 2 prolateral spines, tibia I with 4 pairs, metatarsus I with 2 pairs of long ventral spines. Leg II spination similar to leg I except femur with only 1 prolateral spine. Legs III and IV spineless. <bold><italic>Palp</italic></bold>: trochanter with ventral projection, cymbium brown; bulb with one very small ventral protuberance, distal end of bulb elongated, with distal narrow membrane, and a retrolateral tuber-like projection (Figs <xref ref-type="fig" rid="F14">14</xref>, <xref ref-type="fig" rid="F20">20M–O</xref>).</p><fig id="F14" position="float" orientation="portrait"><object-id xmlns:xlink="http://www.w3.org/1999/xlink" content-type="doi" xlink:type="simple">10.3897/zookeys.1034.63388.figure14</object-id><object-id xmlns:xlink="http://www.w3.org/1999/xlink" content-type="arpha" xlink:type="simple">1E2A8FF6-2B4E-5B49-8108-DC2B06173292</object-id><label>Figure 14.</label><caption><p><italic><tp:taxon-name><tp:taxon-name-part taxon-name-part-type="genus" reg="Ischnothyreus">Ischnothyreus</tp:taxon-name-part> <tp:taxon-name-part taxon-name-part-type="species" reg="qiuxing">qiuxing</tp:taxon-name-part></tp:taxon-name></italic>, male (<abbrev xmlns:xlink="http://www.w3.org/1999/xlink" content-type="institution" xlink:title="Shenyang Normal University" id="ABBRID0EWCBG" xlink:type="simple">SYNU</abbrev>-372), left palp, <abbrev xmlns:xlink="http://www.w3.org/1999/xlink" xlink:title="Scanning electron microscope" id="ABBRID0E2CBG" xlink:type="simple">SEM</abbrev><bold>A–C</bold> prolateral, retrolateral and dorsal views <bold>D, E</bold> palpal bulb, prolateral and retrolateral views <bold>F–H</bold> distal part of palpal bulb, dorsal, prolateral and retrolateral views. Abbreviations: <abbrev xmlns:xlink="http://www.w3.org/1999/xlink" xlink:title="tuber-like projection" id="ABBRID0EFDBG" xlink:type="simple">tlp</abbrev> = tuber-like projection; <abbrev xmlns:xlink="http://www.w3.org/1999/xlink" xlink:title="ventral protuberance" id="ABBRID0EJDBG" xlink:type="simple">vpr</abbrev> = ventral protrusion.</p></caption><graphic xmlns:xlink="http://www.w3.org/1999/xlink" xlink:href="zookeys-1034-165-g014.jpg" position="float" orientation="portrait" xlink:type="simple" id="oo_535998.jpg"><uri content-type="original_file" xlink:type="simple">https://binary.pensoft.net/fig/535998</uri></graphic></fig><p><bold>Female (redescription, <abbrev xmlns:xlink="http://www.w3.org/1999/xlink" content-type="institution" xlink:title="Shenyang Normal University" id="ABBRID0EWDBG" xlink:type="simple">SYNU</abbrev>-378).</bold> Same as male except as noted. <bold><italic>Body</italic></bold>: habitus as in Fig. <xref ref-type="fig" rid="F15">15A–C</xref>; body length 1.82. <bold><italic>Carapace</italic></bold>: 0.81 long, 0.66 wide. <bold><italic>Mouthparts</italic></bold>: chelicerae and endites unmodified. <bold><italic>Abdomen</italic></bold>: 1.24 long, 0.79 wide, dorsal scutum very small. <bold><italic>Epigastric area</italic></bold>: surface without external features (Fig. <xref ref-type="fig" rid="F15">15H</xref>). <bold><italic>Endogyne</italic></bold>: from the middle of the slightly thickened margin of the postgastric scutum runs a dark, simple winding tube posteriorly, ending in a circular atrium (Fig. <xref ref-type="fig" rid="F23">23I, J</xref>).</p></tp:treatment-sec><tp:treatment-sec sec-type="distribution" id="SECID0EIFBG"><title>Distribution.</title><p>China, Myanmar.</p><fig id="F15" position="float" orientation="portrait"><object-id xmlns:xlink="http://www.w3.org/1999/xlink" content-type="doi" xlink:type="simple">10.3897/zookeys.1034.63388.figure15</object-id><object-id xmlns:xlink="http://www.w3.org/1999/xlink" content-type="arpha" xlink:type="simple">0C4D957F-DD11-59BB-9920-7AE4B9EF3533</object-id><label>Figure 15.</label><caption><p><italic><tp:taxon-name><tp:taxon-name-part taxon-name-part-type="genus" reg="Ischnothyreus">Ischnothyreus</tp:taxon-name-part> <tp:taxon-name-part taxon-name-part-type="species" reg="qiuxing">qiuxing</tp:taxon-name-part></tp:taxon-name></italic>, female (<abbrev xmlns:xlink="http://www.w3.org/1999/xlink" content-type="institution" xlink:title="Shenyang Normal University" id="ABBRID0EAGBG" xlink:type="simple">SYNU</abbrev>-378) <bold>A–C</bold> habitus, dorsal, lateral and ventral views <bold>D–G</bold> prosoma, dorsal, lateral, ventral and anterior views <bold>H</bold> epigastric region, ventral view. Scale bars: 0.4 mm (<bold>A–G</bold>); 0.2 mm (<bold>H</bold>).</p></caption><graphic xmlns:xlink="http://www.w3.org/1999/xlink" xlink:href="zookeys-1034-165-g015.jpg" position="float" orientation="portrait" xlink:type="simple" id="oo_535999.jpg"><uri content-type="original_file" xlink:type="simple">https://binary.pensoft.net/fig/535999</uri></graphic></fig></tp:treatment-sec><tp:treatment-sec><!--Section generated to contain objects referenced in tp:taxon-treatment.--><fig id="F20" position="float" orientation="portrait"><object-id xmlns:xlink="http://www.w3.org/1999/xlink" content-type="doi" xlink:type="simple">10.3897/zookeys.1034.63388.figure20</object-id><object-id xmlns:xlink="http://www.w3.org/1999/xlink" content-type="arpha" xlink:type="simple">EB455C20-4C19-5792-AAC0-0B3CBA6735B0</object-id><label>Figure 20.</label><caption><p><italic><tp:taxon-name><tp:taxon-name-part taxon-name-part-type="genus" reg="Ischnothyreus">Ischnothyreus</tp:taxon-name-part></tp:taxon-name></italic> spp., left male palp <bold>A–C</bold><italic><tp:taxon-name><tp:taxon-name-part taxon-name-part-type="genus" reg="Ischnothyreus">I.</tp:taxon-name-part> <tp:taxon-name-part taxon-name-part-type="species" reg="cristiformis">cristiformis</tp:taxon-name-part></tp:taxon-name></italic> sp. nov. <bold>D–F</bold><italic><tp:taxon-name><tp:taxon-name-part taxon-name-part-type="genus" reg="Ischnothyreus">I.</tp:taxon-name-part> <tp:taxon-name-part taxon-name-part-type="species" reg="mangun">mangun</tp:taxon-name-part></tp:taxon-name></italic> sp. nov. <bold>G–I</bold><italic><tp:taxon-name><tp:taxon-name-part taxon-name-part-type="genus" reg="Ischnothyreus">I.</tp:taxon-name-part> <tp:taxon-name-part taxon-name-part-type="species" reg="mengyang">mengyang</tp:taxon-name-part></tp:taxon-name></italic> sp. nov. <bold>J–L</bold><italic><tp:taxon-name><tp:taxon-name-part taxon-name-part-type="genus" reg="Ischnothyreus">I.</tp:taxon-name-part> <tp:taxon-name-part taxon-name-part-type="species" reg="qidaoban">qidaoban</tp:taxon-name-part></tp:taxon-name></italic> sp. nov. <bold>M–O</bold><italic><tp:taxon-name><tp:taxon-name-part taxon-name-part-type="genus" reg="Ischnothyreus">I.</tp:taxon-name-part> <tp:taxon-name-part taxon-name-part-type="species" reg="qiuxing">qiuxing</tp:taxon-name-part></tp:taxon-name></italic><bold>A, D, G, J, M</bold> prolateral view <bold>B, E, H, K, N</bold> dorsal view <bold>C, F, I, L, O</bold> retrolateral view. Scale bars: 0.1 mm (<bold>A–F, M–O</bold>); 0.2 mm (<bold>G–L</bold>).</p></caption><graphic xmlns:xlink="http://www.w3.org/1999/xlink" xlink:href="zookeys-1034-165-g020.jpg" position="float" orientation="portrait" xlink:type="simple" id="oo_536004.jpg"><uri content-type="original_file" xlink:type="simple">https://binary.pensoft.net/fig/536004</uri></graphic></fig><fig id="F21" position="float" orientation="portrait"><object-id xmlns:xlink="http://www.w3.org/1999/xlink" content-type="doi" xlink:type="simple">10.3897/zookeys.1034.63388.figure21</object-id><object-id xmlns:xlink="http://www.w3.org/1999/xlink" content-type="arpha" xlink:type="simple">348C481B-AAD5-5DD9-97AD-5934F3C175EF</object-id><label>Figure 21.</label><caption><p><bold>A–E</bold><italic><tp:taxon-name><tp:taxon-name-part taxon-name-part-type="genus" reg="Ischnothyreus">I.</tp:taxon-name-part> <tp:taxon-name-part taxon-name-part-type="species" reg="xiaolongha">xiaolongha</tp:taxon-name-part></tp:taxon-name></italic> sp. nov. <bold>F, G</bold><italic><tp:taxon-name><tp:taxon-name-part taxon-name-part-type="genus" reg="Ischnothyreus">I.</tp:taxon-name-part> <tp:taxon-name-part taxon-name-part-type="species" reg="qiuxing">qiuxing</tp:taxon-name-part></tp:taxon-name></italic><bold>A</bold> left male palp, prolateral view <bold>B</bold> left male palp, dorsal view <bold>C</bold> left male palp, retrolateral view <bold>D, F</bold> left male chelicerae, anterior view <bold>E, G</bold> left male chelicerae, posterior view. Abbreviations: <abbrev xmlns:xlink="http://www.w3.org/1999/xlink" xlink:title="finger-shaped process" id="ABBRID0EXFAI" xlink:type="simple">fsp</abbrev> = finger-shaped process; <abbrev xmlns:xlink="http://www.w3.org/1999/xlink" xlink:title="tongue-shaped process" id="ABBRID0E2FAI" xlink:type="simple">tsp</abbrev> = tongue-shaped process. Scale bars: 0.2 mm (<bold>A–C</bold>).</p></caption><graphic xmlns:xlink="http://www.w3.org/1999/xlink" xlink:href="zookeys-1034-165-g021.jpg" position="float" orientation="portrait" xlink:type="simple" id="oo_536005.jpg"><uri content-type="original_file" xlink:type="simple">https://binary.pensoft.net/fig/536005</uri></graphic></fig><fig id="F23" position="float" orientation="portrait"><object-id xmlns:xlink="http://www.w3.org/1999/xlink" content-type="doi" xlink:type="simple">10.3897/zookeys.1034.63388.figure23</object-id><object-id xmlns:xlink="http://www.w3.org/1999/xlink" content-type="arpha" xlink:type="simple">C742DD9F-D999-5EB2-8261-B24220BAE0C5</object-id><label>Figure 23.</label><caption><p>
                Endogyne of <italic><tp:taxon-name><tp:taxon-name-part taxon-name-part-type="genus" reg="Ischnothyreus">Ischnothyreus</tp:taxon-name-part></tp:taxon-name></italic> spp., <bold>A, B</bold><italic><tp:taxon-name><tp:taxon-name-part taxon-name-part-type="genus" reg="Ischnothyreus">I.</tp:taxon-name-part> <tp:taxon-name-part taxon-name-part-type="species" reg="cristiformis">cristiformis</tp:taxon-name-part></tp:taxon-name></italic> sp. nov. <bold>C, D</bold><italic><tp:taxon-name><tp:taxon-name-part taxon-name-part-type="genus" reg="Ischnothyreus">I.</tp:taxon-name-part> <tp:taxon-name-part taxon-name-part-type="species" reg="mangun">mangun</tp:taxon-name-part></tp:taxon-name></italic> sp. nov. <bold>E, F</bold><italic><tp:taxon-name><tp:taxon-name-part taxon-name-part-type="genus" reg="Ischnothyreus">I.</tp:taxon-name-part> <tp:taxon-name-part taxon-name-part-type="species" reg="mengyang">mengyang</tp:taxon-name-part></tp:taxon-name></italic> sp. nov. <bold>G, H</bold><italic><tp:taxon-name><tp:taxon-name-part taxon-name-part-type="genus" reg="Ischnothyreus">I.</tp:taxon-name-part> <tp:taxon-name-part taxon-name-part-type="species" reg="qidaoban">qidaoban</tp:taxon-name-part></tp:taxon-name></italic> sp. nov. <bold>I, J</bold><italic><tp:taxon-name><tp:taxon-name-part taxon-name-part-type="genus" reg="Ischnothyreus">I.</tp:taxon-name-part> <tp:taxon-name-part taxon-name-part-type="species" reg="qiuxing">qiuxing</tp:taxon-name-part></tp:taxon-name></italic><bold>A, C, E, G, I</bold> ventral view <bold>B, D, F, H, J</bold> dorsal view. Abbreviations: a = apodemes; <abbrev xmlns:xlink="http://www.w3.org/1999/xlink" xlink:title="bell-shaped atrium" id="ABBRID0EYLAI" xlink:type="simple">bsa</abbrev> = bell-shaped atrium; <abbrev xmlns:xlink="http://www.w3.org/1999/xlink" xlink:title="central oval depression" id="ABBRID0E3LAI" xlink:type="simple">cd</abbrev> = central oval depression; <abbrev xmlns:xlink="http://www.w3.org/1999/xlink" xlink:title="v" id="ABBRID0EAMAI" xlink:type="simple">csa</abbrev> = circular atrium; <abbrev xmlns:xlink="http://www.w3.org/1999/xlink" xlink:title="nipple-shaped atrium" id="ABBRID0EEMAI" xlink:type="simple">nsa</abbrev> = nipple-shaped atrium; <abbrev xmlns:xlink="http://www.w3.org/1999/xlink" xlink:title="opening of the atrium" id="ABBRID0EIMAI" xlink:type="simple">oa</abbrev> = opening of the atrium; <abbrev xmlns:xlink="http://www.w3.org/1999/xlink" xlink:title="rectangular-shaped atrium" id="ABBRID0EMMAI" xlink:type="simple">rsa</abbrev> = rectangular-shaped atrium; <abbrev xmlns:xlink="http://www.w3.org/1999/xlink" xlink:title="winding tube" id="ABBRID0EQMAI" xlink:type="simple">wt</abbrev> = winding tube. Scale bars: 0.2 mm.</p></caption><graphic xmlns:xlink="http://www.w3.org/1999/xlink" xlink:href="zookeys-1034-165-g023.jpg" position="float" orientation="portrait" xlink:type="simple" id="oo_536007.jpg"><uri content-type="original_file" xlink:type="simple">https://binary.pensoft.net/fig/536007</uri></graphic></fig></tp:treatment-sec><ref-list><ref id="B2"><mixed-citation xmlns:xlink="http://www.w3.org/1999/xlink" xlink:type="simple"><person-group><name name-style="western"><surname>Kranz-Baltensperger</surname><given-names>Y</given-names></name></person-group> (<year>2011</year>) <article-title>The oonopid spider genus <italic><tp:taxon-name><tp:taxon-name-part taxon-name-part-type="genus">Ischnothyreus</tp:taxon-name-part></tp:taxon-name></italic> in Borneo (<tp:taxon-name><tp:taxon-name-part taxon-name-part-type="family">Oonopidae</tp:taxon-name-part></tp:taxon-name>, <tp:taxon-name><tp:taxon-name-part taxon-name-part-type="order">Araneae</tp:taxon-name-part></tp:taxon-name>).</article-title><source>Zootaxa</source><volume>2939</volume>: <fpage>1</fpage>–<lpage>49</lpage>. <ext-link xlink:type="simple" ext-link-type="doi" xlink:href="10.11646/zootaxa.2939.1.1">https://doi.org/10.11646/zootaxa.2939.1.1</ext-link></mixed-citation></ref></ref-list></tp:taxon-treatment>
