# Supplementary material for: Taxonomic study of the genus Ischnothyreus (Araneae, Oonopidae) from Xishuangbanna Rainforest, southwestern China
Source: Zookeys. 2021 Apr 26;1034:165–97. doi: 10.3897/zookeys.1034.63388 (PMC8093188; doi:10.3897/zookeys.1034.63388)
Supplement: XML Treatment for Ischnothyreus sijiae [file zookeys.1034.63388-treatment7.xml]

<!DOCTYPE tp:taxon-treatment
  PUBLIC "-//TaxonX//DTD Taxonomic Treatment Publishing DTD v0 20100105//EN" "tax-treatment-NSO.dtd">
<tp:taxon-treatment xmlns:tp="http://www.plazi.org/taxpub"><tp:treatment-meta><kwd-group><label>Taxon classification</label><kwd><named-content xmlns:xlink="http://www.w3.org/1999/xlink" content-type="kingdom">Animalia</named-content></kwd><kwd><named-content xmlns:xlink="http://www.w3.org/1999/xlink" content-type="order">Araneae</named-content></kwd><kwd><named-content xmlns:xlink="http://www.w3.org/1999/xlink" content-type="family">Oonopidae</named-content></kwd></kwd-group><mixed-citation publication-type="journal"><person-group><name><surname>Tong</surname><given-names>Yanfeng</given-names></name><name><surname>Sun</surname><given-names>Xiaochen</given-names></name><name><surname>Li</surname><given-names>Shuqiang</given-names></name><name><surname>Bian</surname><given-names>Dongju</given-names></name></person-group><article-title>Taxonomic study of the genus <italic><tp:taxon-name><tp:taxon-name-part taxon-name-part-type="genus" reg="Ischnothyreus">Ischnothyreus</tp:taxon-name-part></tp:taxon-name></italic> (<tp:taxon-name><tp:taxon-name-part taxon-name-part-type="order">Araneae</tp:taxon-name-part></tp:taxon-name>, <tp:taxon-name><tp:taxon-name-part taxon-name-part-type="family">Oonopidae</tp:taxon-name-part></tp:taxon-name>) from Xishuangbanna Rainforest, southwestern China</article-title><source>Zookeys</source><day>26</day><month>4</month><year>2021</year><volume>1034</volume><fpage>165</fpage><lpage>197</lpage><pub-id pub-id-type="doi">10.3897/zookeys.1034.63388</pub-id></mixed-citation></tp:treatment-meta><tp:nomenclature><tp:taxon-name><object-id xmlns:xlink="http://www.w3.org/1999/xlink" content-type="arpha" xlink:type="simple">C0B74775-280B-5832-B734-8976CB33CD60</object-id>
            <tp:taxon-name-part taxon-name-part-type="genus" reg="Ischnothyreus">Ischnothyreus</tp:taxon-name-part>
            <tp:taxon-name-part taxon-name-part-type="species" reg="sijiae">sijiae</tp:taxon-name-part>
            <object-id xmlns:xlink="http://www.w3.org/1999/xlink" content-type="zoobank" xlink:type="simple">http://zoobank.org/CD66D79E-1F25-4A40-8BF7-F1172AA82CDE</object-id>
          </tp:taxon-name><tp:taxon-authority>Tong &amp; Li</tp:taxon-authority><tp:taxon-status xmlns:xlink="http://www.w3.org/1999/xlink" xlink:type="simple">sp. nov.</tp:taxon-status><xref ref-type="fig" rid="F16">Figures 16</xref><xref ref-type="fig" rid="F24">, 24A, B</xref></tp:nomenclature><tp:treatment-sec sec-type="type material" id="SECID0EFIBG"><title>Type material.</title><p><bold><italic>Holotype</italic></bold> ♀: China, Yunnan, Xishuangbanna Tropical Garden; <named-content xmlns:xlink="http://www.w3.org/1999/xlink" content-type="dwc:verbatimCoordinates" xlink:type="simple"><named-content content-type="geo-json" specific-use="{&#34;type&#34;:&#34;Point&#34;,&#34;coordinates&#34;:[101.270617,21.916650]}" id="NCID0ETIBG" xlink:type="simple">21°54.999'N, 101°16.237'E</named-content></named-content>; 561 m; 24.IV.2019; Y. Tong and J. Liu leg. (<abbrev xmlns:xlink="http://www.w3.org/1999/xlink" content-type="institution" xlink:title="Shenyang Normal University" id="ABBRID0EYIBG" xlink:type="simple">SYNU</abbrev>-426). <bold><italic>Paratype</italic>.</bold> 1♀: same data as for holotype (<abbrev xmlns:xlink="http://www.w3.org/1999/xlink" content-type="institution" xlink:title="Shenyang Normal University" id="ABBRID0EBJBG" xlink:type="simple">SYNU</abbrev>-427).</p></tp:treatment-sec><tp:treatment-sec sec-type="diagnosis" id="SECID0EGJBG"><title>Diagnosis.</title><p>The new species is similar to <italic><tp:taxon-name><tp:taxon-name-part taxon-name-part-type="genus" reg="Ischnothyreus">I.</tp:taxon-name-part> <tp:taxon-name-part taxon-name-part-type="species" reg="tadfane">tadfane</tp:taxon-name-part></tp:taxon-name></italic> Tong &amp; Li, 2013 in the large dorsal scutum of the abdomen, but can be distinguished by the greater short winding tube of the endogyne (Fig. <xref ref-type="fig" rid="F24">24B</xref>) (vs long winding tube; <xref ref-type="bibr" rid="B14">Tong and Li 2013</xref>: fig. 4I, K) and the nipple-shaped atrium (Fig. <xref ref-type="fig" rid="F24">24A</xref>) (vs inverted bell shaped atrium; <xref ref-type="bibr" rid="B14">Tong and Li 2013</xref>: fig. 4H, J).</p><fig id="F16" position="float" orientation="portrait"><object-id xmlns:xlink="http://www.w3.org/1999/xlink" content-type="doi" xlink:type="simple">10.3897/zookeys.1034.63388.figure16</object-id><object-id xmlns:xlink="http://www.w3.org/1999/xlink" content-type="arpha" xlink:type="simple">A004C24B-17EE-588B-8AC5-D0A540C5493F</object-id><label>Figure 16.</label><caption><p><italic><tp:taxon-name><tp:taxon-name-part taxon-name-part-type="genus" reg="Ischnothyreus">Ischnothyreus</tp:taxon-name-part> <tp:taxon-name-part taxon-name-part-type="species" reg="sijiae">sijiae</tp:taxon-name-part></tp:taxon-name></italic> sp. nov., female paratype <bold>A–C</bold> habitus, dorsal, lateral and ventral views <bold>D–G</bold> prosoma, dorsal, lateral, ventral and anterior views <bold>H</bold> epigastric region, ventral view. Scale bars: 0.4 mm (<bold>A–G</bold>); 0.2 mm (<bold>H</bold>).</p></caption><graphic xmlns:xlink="http://www.w3.org/1999/xlink" xlink:href="zookeys-1034-165-g016.jpg" position="float" orientation="portrait" xlink:type="simple" id="oo_536000.jpg"><uri content-type="original_file" xlink:type="simple">https://binary.pensoft.net/fig/536000</uri></graphic></fig></tp:treatment-sec><tp:treatment-sec sec-type="description" id="SECID0EJLBG"><title>Description.</title><p><bold>Female (holotype). <italic>Body</italic></bold>: habitus as in Fig. <xref ref-type="fig" rid="F16">16A–C</xref>; body length 1.49. <bold><italic>Carapace</italic></bold>: 0.68 long, 0.54 wide; yellow-brown, without any pattern, surface finely reticulate, lateral margin straight, smooth (Fig. <xref ref-type="fig" rid="F16">16D, E</xref>). <bold><italic>Clypeus</italic></bold>: height about 0.8 times <abbrev xmlns:xlink="http://www.w3.org/1999/xlink" xlink:title="anterior lateral eyes" id="ABBRID0EBMBG" xlink:type="simple">ALE</abbrev> diameter (Fig. <xref ref-type="fig" rid="F16">16G</xref>). <bold><italic>Eyes</italic></bold>: see Fig. <xref ref-type="fig" rid="F16">16D, G</xref>. <bold><italic>Sternum</italic></bold>: pale orange (Fig. <xref ref-type="fig" rid="F16">16F</xref>). <bold><italic>Mouthparts</italic></bold>: chelicerae, endites and labium orange; chelicerae straight, base of fangs unmodified (Fig. <xref ref-type="fig" rid="F16">16G</xref>); endites unmodified (Fig. <xref ref-type="fig" rid="F16">16F</xref>). <bold><italic>Abdomen</italic></bold>: 0.86 long, 0.53 wide; dorsal scutum well sclerotized, brown, covering 2/3 of the abdomen width and approximately 4/5 of the abdomen length, not fused to epigastric scutum; epigastric and postgastric scutum well sclerotized, pale orange, unfused (Fig. <xref ref-type="fig" rid="F16">16A–C</xref>). <bold><italic>Legs</italic></bold>: pale orange, femur I with 2 prolateral spines, tibia I with 4 pairs, metatarsus I with 2 pairs of long ventral spines. Leg II spination similar to leg I except femur with only 1 prolateral spine. Legs III and IV spineless. <bold><italic>Epigastric area</italic></bold>: surface without external features (Fig. <xref ref-type="fig" rid="F16">16H</xref>). <bold><italic>Endogyne</italic></bold>: from the middle of the slightly thickened margin of the postgastric scutum runs a dark, simple winding tube, ending in a small nipple-shaped atrium (Fig. <xref ref-type="fig" rid="F24">24A, B</xref>).</p><p><bold>Male.</bold> Unknown.</p></tp:treatment-sec><tp:treatment-sec sec-type="etymology" id="SECID0EMOBG"><title>Etymology.</title><p>The species is named after Miss Sijia Liu, one of the collectors of the holotype.</p></tp:treatment-sec><tp:treatment-sec sec-type="comments" id="SECID0EROBG"><title>Comment.</title><p>Among the known species of the genus <italic><tp:taxon-name><tp:taxon-name-part taxon-name-part-type="genus" reg="Ischnothyreus">Ischnothyreus</tp:taxon-name-part></tp:taxon-name></italic> of China, <italic><tp:taxon-name><tp:taxon-name-part taxon-name-part-type="genus" reg="Ischnothyreus">I.</tp:taxon-name-part> <tp:taxon-name-part taxon-name-part-type="species" reg="qianlongae">qianlongae</tp:taxon-name-part></tp:taxon-name></italic> Tong &amp; Li, 2008 and <italic><tp:taxon-name><tp:taxon-name-part taxon-name-part-type="genus" reg="Ischnothyreus">I.</tp:taxon-name-part> <tp:taxon-name-part taxon-name-part-type="species" reg="tergemintus">tergemintus</tp:taxon-name-part></tp:taxon-name></italic> Liu, Xu &amp; Henrard, 2019 are known only from males. <italic><tp:taxon-name><tp:taxon-name-part taxon-name-part-type="genus" reg="Ischnothyreus">I.</tp:taxon-name-part> <tp:taxon-name-part taxon-name-part-type="species" reg="sijiae">sijiae</tp:taxon-name-part></tp:taxon-name></italic> sp. nov. can be distinguished from <italic><tp:taxon-name><tp:taxon-name-part taxon-name-part-type="genus" reg="Ischnothyreus">I.</tp:taxon-name-part> <tp:taxon-name-part taxon-name-part-type="species" reg="tergemintus">tergemintus</tp:taxon-name-part></tp:taxon-name></italic> by the brown colour on the abdomen and sides of carapace (vs yellow abdomen and carapace in <italic><tp:taxon-name><tp:taxon-name-part taxon-name-part-type="genus" reg="Ischnothyreus">I.</tp:taxon-name-part> <tp:taxon-name-part taxon-name-part-type="species" reg="tergemintus">tergemintus</tp:taxon-name-part></tp:taxon-name></italic>; <xref ref-type="bibr" rid="B4">Liu et al. 2019</xref>: fig. 1A); and from <italic><tp:taxon-name><tp:taxon-name-part taxon-name-part-type="genus" reg="Ischnothyreus">I.</tp:taxon-name-part> <tp:taxon-name-part taxon-name-part-type="species" reg="qianlongae">qianlongae</tp:taxon-name-part></tp:taxon-name></italic> by the smaller size of the eyes (compare Fig. <xref ref-type="fig" rid="F16">16D</xref> with <xref ref-type="bibr" rid="B12">Tong and Li (2008</xref>: fig. 4A)).</p></tp:treatment-sec><tp:treatment-sec sec-type="distribution" id="SECID0EMRBG"><title>Distribution.</title><p>Known only from the type locality.</p></tp:treatment-sec><tp:treatment-sec><!--Section generated to contain objects referenced in tp:taxon-treatment.--><fig id="F24" position="float" orientation="portrait"><object-id xmlns:xlink="http://www.w3.org/1999/xlink" content-type="doi" xlink:type="simple">10.3897/zookeys.1034.63388.figure24</object-id><object-id xmlns:xlink="http://www.w3.org/1999/xlink" content-type="arpha" xlink:type="simple">F7CF1523-646E-5EEE-A08F-7B1978D3F0F4</object-id><label>Figure 24.</label><caption><p>
                Endogyne of <italic><tp:taxon-name><tp:taxon-name-part taxon-name-part-type="genus" reg="Ischnothyreus">Ischnothyreus</tp:taxon-name-part></tp:taxon-name></italic> spp., <bold>A, B</bold><italic><tp:taxon-name><tp:taxon-name-part taxon-name-part-type="genus" reg="Ischnothyreus">I.</tp:taxon-name-part> <tp:taxon-name-part taxon-name-part-type="species" reg="sijiae">sijiae</tp:taxon-name-part></tp:taxon-name></italic> sp. nov. <bold>C, D</bold><italic><tp:taxon-name><tp:taxon-name-part taxon-name-part-type="genus" reg="Ischnothyreus">I.</tp:taxon-name-part> <tp:taxon-name-part taxon-name-part-type="species" reg="xiaolongha">xiaolongha</tp:taxon-name-part></tp:taxon-name></italic> sp. nov. <bold>A, C</bold> ventral view <bold>B, D</bold> dorsal view. Abbreviations: a = apodemes; <abbrev xmlns:xlink="http://www.w3.org/1999/xlink" xlink:title="bell-shaped atrium" id="ABBRID0EMOAI" xlink:type="simple">bsa</abbrev> = bell-shaped atrium; <abbrev xmlns:xlink="http://www.w3.org/1999/xlink" xlink:title="nipple-shaped atrium" id="ABBRID0EQOAI" xlink:type="simple">nsa</abbrev> = nipple-shaped atrium; <abbrev xmlns:xlink="http://www.w3.org/1999/xlink" xlink:title="winding tube" id="ABBRID0EUOAI" xlink:type="simple">wt</abbrev> = winding tube. Scale bars: 0.2 mm.</p></caption><graphic xmlns:xlink="http://www.w3.org/1999/xlink" xlink:href="zookeys-1034-165-g024.jpg" position="float" orientation="portrait" xlink:type="simple" id="oo_536008.jpg"><uri content-type="original_file" xlink:type="simple">https://binary.pensoft.net/fig/536008</uri></graphic></fig></tp:treatment-sec><ref-list><ref id="B14"><mixed-citation xmlns:xlink="http://www.w3.org/1999/xlink" xlink:type="simple"><person-group><name name-style="western"><surname>Tong</surname><given-names>Y</given-names></name><name name-style="western"><surname>Li</surname><given-names>S</given-names></name></person-group> (<year>2013</year>) <article-title>Six new species of oonopid spiders from Champasak, Laos (<tp:taxon-name><tp:taxon-name-part taxon-name-part-type="order">Araneae</tp:taxon-name-part></tp:taxon-name>, <tp:taxon-name><tp:taxon-name-part taxon-name-part-type="family">Oonopidae</tp:taxon-name-part></tp:taxon-name>).</article-title><source>Zootaxa</source><volume>3709</volume>: <fpage>71</fpage>–<lpage>88</lpage>. <ext-link xlink:type="simple" ext-link-type="doi" xlink:href="10.11646/zootaxa.3709.1.3">https://doi.org/10.11646/zootaxa.3709.1.3</ext-link></mixed-citation></ref><ref id="B4"><mixed-citation xmlns:xlink="http://www.w3.org/1999/xlink" xlink:type="simple"><person-group><name name-style="western"><surname>Liu</surname><given-names>K</given-names></name><name name-style="western"><surname>Henrard</surname><given-names>A</given-names></name><name name-style="western"><surname>Xiao</surname><given-names>Y</given-names></name><name name-style="western"><surname>Xu</surname><given-names>X</given-names></name></person-group> (<year>2019</year>) <article-title>On three new oonopid species from China and the discovery of the male <italic><tp:taxon-name><tp:taxon-name-part taxon-name-part-type="genus">Orchestina</tp:taxon-name-part> <tp:taxon-name-part taxon-name-part-type="species">bialata</tp:taxon-name-part></tp:taxon-name></italic> Liu, Xiao &amp; Xu, 2016 (<tp:taxon-name><tp:taxon-name-part taxon-name-part-type="order">Araneae</tp:taxon-name-part></tp:taxon-name>: <tp:taxon-name><tp:taxon-name-part taxon-name-part-type="family">Oonopidae</tp:taxon-name-part></tp:taxon-name>).</article-title><source>Zootaxa</source><volume>4701</volume>(<issue>3</issue>): <fpage>235</fpage>–<lpage>256</lpage>. <ext-link xlink:type="simple" ext-link-type="doi" xlink:href="10.11646/zootaxa.4701.3.2">https://doi.org/10.11646/zootaxa.4701.3.2</ext-link></mixed-citation></ref><ref id="B12"><mixed-citation xmlns:xlink="http://www.w3.org/1999/xlink" xlink:type="simple"><person-group><name name-style="western"><surname>Tong</surname><given-names>Y</given-names></name><name name-style="western"><surname>Li</surname><given-names>S</given-names></name></person-group> (<year>2008</year>) <article-title>The oonopid spiders (<tp:taxon-name><tp:taxon-name-part taxon-name-part-type="order">Araneae</tp:taxon-name-part></tp:taxon-name>: <tp:taxon-name><tp:taxon-name-part taxon-name-part-type="family">Oonopidae</tp:taxon-name-part></tp:taxon-name>) from Hainan Island, China.</article-title><source>Raffles Bulletin of Zoology</source><volume>56</volume>: <fpage>55</fpage>–<lpage>66</lpage>.</mixed-citation></ref></ref-list></tp:taxon-treatment>
