# Supplementary material for: Taxonomic study of the genus Ischnothyreus (Araneae, Oonopidae) from Xishuangbanna Rainforest, southwestern China
Source: Zookeys. 2021 Apr 26;1034:165–97. doi: 10.3897/zookeys.1034.63388 (PMC8093188; doi:10.3897/zookeys.1034.63388)
Supplement: XML Treatment for Ischnothyreus xiaolongha [file zookeys.1034.63388-treatment8.xml]

<!DOCTYPE tp:taxon-treatment
  PUBLIC "-//TaxonX//DTD Taxonomic Treatment Publishing DTD v0 20100105//EN" "tax-treatment-NSO.dtd">
<tp:taxon-treatment xmlns:tp="http://www.plazi.org/taxpub"><tp:treatment-meta><kwd-group><label>Taxon classification</label><kwd><named-content xmlns:xlink="http://www.w3.org/1999/xlink" content-type="kingdom">Animalia</named-content></kwd><kwd><named-content xmlns:xlink="http://www.w3.org/1999/xlink" content-type="order">Araneae</named-content></kwd><kwd><named-content xmlns:xlink="http://www.w3.org/1999/xlink" content-type="family">Oonopidae</named-content></kwd></kwd-group><mixed-citation publication-type="journal"><person-group><name><surname>Tong</surname><given-names>Yanfeng</given-names></name><name><surname>Sun</surname><given-names>Xiaochen</given-names></name><name><surname>Li</surname><given-names>Shuqiang</given-names></name><name><surname>Bian</surname><given-names>Dongju</given-names></name></person-group><article-title>Taxonomic study of the genus <italic><tp:taxon-name><tp:taxon-name-part taxon-name-part-type="genus" reg="Ischnothyreus">Ischnothyreus</tp:taxon-name-part></tp:taxon-name></italic> (<tp:taxon-name><tp:taxon-name-part taxon-name-part-type="order">Araneae</tp:taxon-name-part></tp:taxon-name>, <tp:taxon-name><tp:taxon-name-part taxon-name-part-type="family">Oonopidae</tp:taxon-name-part></tp:taxon-name>) from Xishuangbanna Rainforest, southwestern China</article-title><source>Zookeys</source><day>26</day><month>4</month><year>2021</year><volume>1034</volume><fpage>165</fpage><lpage>197</lpage><pub-id pub-id-type="doi">10.3897/zookeys.1034.63388</pub-id></mixed-citation></tp:treatment-meta><tp:nomenclature><tp:taxon-name><object-id xmlns:xlink="http://www.w3.org/1999/xlink" content-type="arpha" xlink:type="simple">DC2D9515-3CFD-5E58-89FD-016FEA7539A5</object-id>
            <tp:taxon-name-part taxon-name-part-type="genus" reg="Ischnothyreus">Ischnothyreus</tp:taxon-name-part>
            <tp:taxon-name-part taxon-name-part-type="species" reg="xiaolongha">xiaolongha</tp:taxon-name-part>
            <object-id xmlns:xlink="http://www.w3.org/1999/xlink" content-type="zoobank" xlink:type="simple">http://zoobank.org/052DD21A-D656-4E9E-84B5-6963D3D65BA6</object-id>
          </tp:taxon-name><tp:taxon-authority>Tong &amp; Li</tp:taxon-authority><tp:taxon-status xmlns:xlink="http://www.w3.org/1999/xlink" xlink:type="simple">sp. nov.</tp:taxon-status><xref ref-type="fig" rid="F17">Figures 17</xref><xref ref-type="fig" rid="F18">, 18</xref><xref ref-type="fig" rid="F19">, 19</xref><xref ref-type="fig" rid="F21">, 21A–E</xref><xref ref-type="fig" rid="F24">, 24C, D</xref></tp:nomenclature><tp:treatment-sec sec-type="type material" id="SECID0EOTBG"><title>Type material.</title><p><bold><italic>Holotype</italic></bold> ♂: China, Yunnan, Mengla County, Xiaolongha, Xishuangbanna Biodiversity Conservation Corridor, Qidaoban, valley forest; <named-content xmlns:xlink="http://www.w3.org/1999/xlink" content-type="dwc:verbatimCoordinates" xlink:type="simple"><named-content content-type="geo-json" specific-use="{&#34;type&#34;:&#34;Point&#34;,&#34;coordinates&#34;:[101.631767,21.413867]}" id="NCID0E3TBG" xlink:type="simple">21°24.832'N, 101°37.906'E</named-content></named-content>; 721 m; 18.VI.2013; Q. Zhao and Z. Chen leg. (<abbrev xmlns:xlink="http://www.w3.org/1999/xlink" content-type="institution" xlink:title="Shenyang Normal University" id="ABBRID0EBUBG" xlink:type="simple">SYNU</abbrev>-428). <bold><italic>Paratypes</italic></bold> 1♀: same data as for holotype (<abbrev xmlns:xlink="http://www.w3.org/1999/xlink" content-type="institution" xlink:title="Shenyang Normal University" id="ABBRID0EJUBG" xlink:type="simple">SYNU</abbrev>-429); 1♂3♀: same data as for holotype; <named-content xmlns:xlink="http://www.w3.org/1999/xlink" content-type="dwc:verbatimCoordinates" xlink:type="simple"><named-content content-type="geo-json" specific-use="{&#34;type&#34;:&#34;Point&#34;,&#34;coordinates&#34;:[101.605400,21.404217]}" id="NCID0ERUBG" xlink:type="simple">21°24.253'N, 101°36.324'E</named-content></named-content>; 761 m; 15.VI.2013; Q. Zhao and Z. Chen leg. (<abbrev xmlns:xlink="http://www.w3.org/1999/xlink" content-type="institution" xlink:title="Shenyang Normal University" id="ABBRID0EWUBG" xlink:type="simple">SYNU</abbrev>-430–433).</p></tp:treatment-sec><tp:treatment-sec sec-type="diagnosis" id="SECID0E2UBG"><title>Diagnosis.</title><p>The new species is similar to <italic><tp:taxon-name><tp:taxon-name-part taxon-name-part-type="genus" reg="Ischnothyreus">I.</tp:taxon-name-part> <tp:taxon-name-part taxon-name-part-type="species" reg="cristiformis">cristiformis</tp:taxon-name-part></tp:taxon-name></italic> sp. nov. and <italic><tp:taxon-name><tp:taxon-name-part taxon-name-part-type="genus" reg="Ischnothyreus">I.</tp:taxon-name-part> <tp:taxon-name-part taxon-name-part-type="species" reg="mangun">mangun</tp:taxon-name-part></tp:taxon-name></italic> sp. nov. in the lamella-like membrane of the male palp and the short dorsal scutum of the abdomen, but can be distinguished by the tongue-shaped sclerotized process (Fig. <xref ref-type="fig" rid="F17">17H–J</xref>) of the cheliceral fang (vs large cockscomb-shaped sclerotized process (Fig. <xref ref-type="fig" rid="F1">1H–J</xref>) in <italic><tp:taxon-name><tp:taxon-name-part taxon-name-part-type="genus" reg="Ischnothyreus">I.</tp:taxon-name-part> <tp:taxon-name-part taxon-name-part-type="species" reg="cristiformis">cristiformis</tp:taxon-name-part></tp:taxon-name></italic> sp. nov. and the unmodified male cheliceral fang (Fig. <xref ref-type="fig" rid="F4">4H, I</xref>) in <italic><tp:taxon-name><tp:taxon-name-part taxon-name-part-type="genus" reg="Ischnothyreus">I.</tp:taxon-name-part> <tp:taxon-name-part taxon-name-part-type="species" reg="mangun">mangun</tp:taxon-name-part></tp:taxon-name></italic> sp. nov.), the broad leaf-shaped retrolateral lobe of the male palp (Fig. <xref ref-type="fig" rid="F18">18F</xref>) (vs broad rectangular-shaped (Fig. <xref ref-type="fig" rid="F2">2F</xref>) in <italic><tp:taxon-name><tp:taxon-name-part taxon-name-part-type="genus" reg="Ischnothyreus">I.</tp:taxon-name-part> <tp:taxon-name-part taxon-name-part-type="species" reg="cristiformis">cristiformis</tp:taxon-name-part></tp:taxon-name></italic> sp. nov. and narrow leaf-shaped (Fig. <xref ref-type="fig" rid="F5">5F</xref>) in <italic><tp:taxon-name><tp:taxon-name-part taxon-name-part-type="genus" reg="Ischnothyreus">I.</tp:taxon-name-part> <tp:taxon-name-part taxon-name-part-type="species" reg="mangun">mangun</tp:taxon-name-part></tp:taxon-name></italic> sp. nov.) and the small bell-shaped atrium (Fig. <xref ref-type="fig" rid="F19">19H</xref>) of the female (vs the large bowl-shaped atrium (Fig. <xref ref-type="fig" rid="F3">3H</xref>) in <italic><tp:taxon-name><tp:taxon-name-part taxon-name-part-type="genus" reg="Ischnothyreus">I.</tp:taxon-name-part> <tp:taxon-name-part taxon-name-part-type="species" reg="cristiformis">cristiformis</tp:taxon-name-part></tp:taxon-name></italic> sp. nov. and the small rectangular shaped atrium (Fig. <xref ref-type="fig" rid="F6">6F</xref>) in <italic><tp:taxon-name><tp:taxon-name-part taxon-name-part-type="genus" reg="Ischnothyreus">I.</tp:taxon-name-part> <tp:taxon-name-part taxon-name-part-type="species" reg="mangun">mangun</tp:taxon-name-part></tp:taxon-name></italic> sp. nov.).</p><fig id="F17" position="float" orientation="portrait"><object-id xmlns:xlink="http://www.w3.org/1999/xlink" content-type="doi" xlink:type="simple">10.3897/zookeys.1034.63388.figure17</object-id><object-id xmlns:xlink="http://www.w3.org/1999/xlink" content-type="arpha" xlink:type="simple">1BE46B77-1350-5A7F-B4E6-F078C77C625F</object-id><label>Figure 17.</label><caption><p><italic><tp:taxon-name><tp:taxon-name-part taxon-name-part-type="genus" reg="Ischnothyreus">Ischnothyreus</tp:taxon-name-part> <tp:taxon-name-part taxon-name-part-type="species" reg="xiaolongha">xiaolongha</tp:taxon-name-part></tp:taxon-name></italic> sp. nov., male holotype <bold>A–C</bold> habitus, dorsal, lateral and ventral views <bold>D–G</bold> prosoma, dorsal, lateral, ventral and anterior views <bold>H–J</bold> left chelicerae, anterior, posterior and lateral views. Abbreviation: <abbrev xmlns:xlink="http://www.w3.org/1999/xlink" xlink:title="strong, tooth-like projection" id="ABBRID0EWZBG" xlink:type="simple">stp</abbrev> = strong, tooth-like projection. Scale bars: 0.4 mm (<bold>A–G</bold>); 0.1 mm (<bold>H–J</bold>).</p></caption><graphic xmlns:xlink="http://www.w3.org/1999/xlink" xlink:href="zookeys-1034-165-g017.jpg" position="float" orientation="portrait" xlink:type="simple" id="oo_536001.jpg"><uri content-type="original_file" xlink:type="simple">https://binary.pensoft.net/fig/536001</uri></graphic></fig></tp:treatment-sec><tp:treatment-sec sec-type="description" id="SECID0ED1BG"><title>Description.</title><p><bold>Male (holotype). <italic>Body</italic></bold>: habitus as in Fig. <xref ref-type="fig" rid="F17">17A–C</xref>; body length 1.48. <bold><italic>Carapace</italic></bold>: 0.80 long, 0.61 wide; yellow, with egg-shaped patches behind eyes, surface of elevated portion of pars cephalica smooth, sides finely reticulate, fovea absent, lateral margin straight, smooth (Fig. <xref ref-type="fig" rid="F17">17D, E</xref>). <bold><italic>Clypeus</italic></bold>: height about equal to <abbrev xmlns:xlink="http://www.w3.org/1999/xlink" xlink:title="anterior lateral eyes" id="ABBRID0E21BG" xlink:type="simple">ALE</abbrev> diameter (Fig. <xref ref-type="fig" rid="F17">17G</xref>). <bold><italic>Eyes</italic></bold>: see Fig. <xref ref-type="fig" rid="F17">17D, G</xref>. <bold><italic>Sternum</italic></bold>: pale orange (Fig. <xref ref-type="fig" rid="F17">17F</xref>). <bold><italic>Mouthparts</italic></bold>: chelicerae, endites and labium orange; chelicerae straight, base of fangs with tongue-shaped sclerotized process, fang groove with a few small denticles (Figs <xref ref-type="fig" rid="F17">17H–J</xref>, <xref ref-type="fig" rid="F21">21D, E</xref>); anteromedian tip of endites with one strong, tooth-like projection (Fig. <xref ref-type="fig" rid="F17">17F</xref>). <bold><italic>Abdomen</italic></bold>: 0.64 long, 0.48 wide; dorsal scutum pale orange, very small, covering approximately 1/4 of the abdomen width and 1/3 of the abdomen length, not fused to epigastric scutum; epigastric and postgastric scutum well sclerotized, pale orange, fused, postgastric scutum covering about 1/2 of the abdomen length (Fig. <xref ref-type="fig" rid="F17">17A–C</xref>). <bold><italic>Legs</italic></bold>: pale orange, femur I with 2 prolateral spines, tibia I with 4 pairs, metatarsus I with 2 pairs of long ventral spines. Leg II spination similar to leg I except femur with only 1 prolateral spine. Legs III and IV spineless. <bold><italic>Palp</italic></bold>: trochanter with ventral projection, cymbium brown; bulb with 2 ventral protuberances, one large and another very small, distal end of bulb stout, with one narrow needle-shaped prolateral projection and a lamella-like membrane, retrolateral lobe broad leaf-shaped (Figs <xref ref-type="fig" rid="F18">18</xref>, <xref ref-type="fig" rid="F21">21A–C</xref>).</p><fig id="F18" position="float" orientation="portrait"><object-id xmlns:xlink="http://www.w3.org/1999/xlink" content-type="doi" xlink:type="simple">10.3897/zookeys.1034.63388.figure18</object-id><object-id xmlns:xlink="http://www.w3.org/1999/xlink" content-type="arpha" xlink:type="simple">41C4DE4C-59D5-55C0-B854-6BCE45893E9B</object-id><label>Figure 18.</label><caption><p><italic><tp:taxon-name><tp:taxon-name-part taxon-name-part-type="genus" reg="Ischnothyreus">Ischnothyreus</tp:taxon-name-part> <tp:taxon-name-part taxon-name-part-type="species" reg="xiaolongha">xiaolongha</tp:taxon-name-part></tp:taxon-name></italic> sp. nov., male holotype, left palp, <abbrev xmlns:xlink="http://www.w3.org/1999/xlink" xlink:title="Scanning electron microscope" id="ABBRID0EI4BG" xlink:type="simple">SEM</abbrev><bold>A–C</bold> prolateral, retrolateral and dorsal views <bold>D, E</bold> palpal bulb, prolateral and retrolateral views <bold>F–H</bold> distal part of palpal bulb, dorsal, prolateral and retrolateral views. Abbreviations: <abbrev xmlns:xlink="http://www.w3.org/1999/xlink" xlink:title="lamella-like membrane" id="ABBRID0ES4BG" xlink:type="simple">llm</abbrev> = lamella-like membrane; <abbrev xmlns:xlink="http://www.w3.org/1999/xlink" xlink:title="needle-shaped membrane" id="ABBRID0EW4BG" xlink:type="simple">nsm</abbrev> = needle-shaped membrane; <abbrev xmlns:xlink="http://www.w3.org/1999/xlink" xlink:title="retrolateral lobe" id="ABBRID0E14BG" xlink:type="simple">rl</abbrev> = retrolateral lobe; <abbrev xmlns:xlink="http://www.w3.org/1999/xlink" xlink:title="round lobe" id="ABBRID0E54BG" xlink:type="simple">rol</abbrev> = round lobe; <abbrev xmlns:xlink="http://www.w3.org/1999/xlink" xlink:title="ventral protuberance" id="ABBRID0EC5BG" xlink:type="simple">vpr</abbrev> = ventral protrusion.</p></caption><graphic xmlns:xlink="http://www.w3.org/1999/xlink" xlink:href="zookeys-1034-165-g018.jpg" position="float" orientation="portrait" xlink:type="simple" id="oo_536002.jpg"><uri content-type="original_file" xlink:type="simple">https://binary.pensoft.net/fig/536002</uri></graphic></fig><p><bold>Female (paratype, <abbrev xmlns:xlink="http://www.w3.org/1999/xlink" content-type="institution" xlink:title="Shenyang Normal University" id="ABBRID0EP5BG" xlink:type="simple">SYNU</abbrev>-429).</bold> Same as male except as noted. <bold><italic>Body</italic></bold>: habitus as in Fig. <xref ref-type="fig" rid="F19">19A–C</xref>; body length 1.70. <bold><italic>Carapace</italic></bold>: 0.76 long, 0.63 wide. <bold><italic>Mouthparts</italic></bold>: chelicerae and endites unmodified. <bold><italic>Abdomen</italic></bold>: 0.95 long, 0.64 wide. <bold><italic>Epigastric area</italic></bold>: surface without external features (Fig. <xref ref-type="fig" rid="F19">19H</xref>). <bold><italic>Endogyne</italic></bold>: from the middle of the slightly thickened margin of the postgastric scutum runs a dark, simple winding tube posteriorly, ending in a small bell-shaped atrium (Fig. <xref ref-type="fig" rid="F24">24C, D</xref>).</p></tp:treatment-sec><tp:treatment-sec sec-type="etymology" id="SECID0ECAAI"><title>Etymology.</title><p>The specific name is a noun in apposition taken from the type locality.</p></tp:treatment-sec><tp:treatment-sec sec-type="distribution" id="SECID0EHAAI"><title>Distribution.</title><p>Known only from the type locality.</p><fig id="F19" position="float" orientation="portrait"><object-id xmlns:xlink="http://www.w3.org/1999/xlink" content-type="doi" xlink:type="simple">10.3897/zookeys.1034.63388.figure19</object-id><object-id xmlns:xlink="http://www.w3.org/1999/xlink" content-type="arpha" xlink:type="simple">6C34DAF9-AEC2-5595-9C47-019FF8DBC34E</object-id><label>Figure 19.</label><caption><p><italic><tp:taxon-name><tp:taxon-name-part taxon-name-part-type="genus" reg="Ischnothyreus">Ischnothyreus</tp:taxon-name-part> <tp:taxon-name-part taxon-name-part-type="species" reg="xiaolongha">xiaolongha</tp:taxon-name-part></tp:taxon-name></italic> sp. nov., female paratype <bold>A–C</bold> habitus, dorsal, lateral and ventral views <bold>D–G</bold> prosoma, dorsal, lateral, ventral and anterior views <bold>H</bold> epigastric region, ventral view. Scale bars: 0.4 mm (<bold>A–H</bold>).</p></caption><graphic xmlns:xlink="http://www.w3.org/1999/xlink" xlink:href="zookeys-1034-165-g019.jpg" position="float" orientation="portrait" xlink:type="simple" id="oo_536003.jpg"><uri content-type="original_file" xlink:type="simple">https://binary.pensoft.net/fig/536003</uri></graphic></fig><fig id="F20" position="float" orientation="portrait"><object-id xmlns:xlink="http://www.w3.org/1999/xlink" content-type="doi" xlink:type="simple">10.3897/zookeys.1034.63388.figure20</object-id><object-id xmlns:xlink="http://www.w3.org/1999/xlink" content-type="arpha" xlink:type="simple">EB455C20-4C19-5792-AAC0-0B3CBA6735B0</object-id><label>Figure 20.</label><caption><p><italic><tp:taxon-name><tp:taxon-name-part taxon-name-part-type="genus" reg="Ischnothyreus">Ischnothyreus</tp:taxon-name-part></tp:taxon-name></italic> spp., left male palp <bold>A–C</bold><italic><tp:taxon-name><tp:taxon-name-part taxon-name-part-type="genus" reg="Ischnothyreus">I.</tp:taxon-name-part> <tp:taxon-name-part taxon-name-part-type="species" reg="cristiformis">cristiformis</tp:taxon-name-part></tp:taxon-name></italic> sp. nov. <bold>D–F</bold><italic><tp:taxon-name><tp:taxon-name-part taxon-name-part-type="genus" reg="Ischnothyreus">I.</tp:taxon-name-part> <tp:taxon-name-part taxon-name-part-type="species" reg="mangun">mangun</tp:taxon-name-part></tp:taxon-name></italic> sp. nov. <bold>G–I</bold><italic><tp:taxon-name><tp:taxon-name-part taxon-name-part-type="genus" reg="Ischnothyreus">I.</tp:taxon-name-part> <tp:taxon-name-part taxon-name-part-type="species" reg="mengyang">mengyang</tp:taxon-name-part></tp:taxon-name></italic> sp. nov. <bold>J–L</bold><italic><tp:taxon-name><tp:taxon-name-part taxon-name-part-type="genus" reg="Ischnothyreus">I.</tp:taxon-name-part> <tp:taxon-name-part taxon-name-part-type="species" reg="qidaoban">qidaoban</tp:taxon-name-part></tp:taxon-name></italic> sp. nov. <bold>M–O</bold><italic><tp:taxon-name><tp:taxon-name-part taxon-name-part-type="genus" reg="Ischnothyreus">I.</tp:taxon-name-part> <tp:taxon-name-part taxon-name-part-type="species" reg="qiuxing">qiuxing</tp:taxon-name-part></tp:taxon-name></italic><bold>A, D, G, J, M</bold> prolateral view <bold>B, E, H, K, N</bold> dorsal view <bold>C, F, I, L, O</bold> retrolateral view. Scale bars: 0.1 mm (<bold>A–F, M–O</bold>); 0.2 mm (<bold>G–L</bold>).</p></caption><graphic xmlns:xlink="http://www.w3.org/1999/xlink" xlink:href="zookeys-1034-165-g020.jpg" position="float" orientation="portrait" xlink:type="simple" id="oo_536004.jpg"><uri content-type="original_file" xlink:type="simple">https://binary.pensoft.net/fig/536004</uri></graphic></fig><fig id="F21" position="float" orientation="portrait"><object-id xmlns:xlink="http://www.w3.org/1999/xlink" content-type="doi" xlink:type="simple">10.3897/zookeys.1034.63388.figure21</object-id><object-id xmlns:xlink="http://www.w3.org/1999/xlink" content-type="arpha" xlink:type="simple">348C481B-AAD5-5DD9-97AD-5934F3C175EF</object-id><label>Figure 21.</label><caption><p><bold>A–E</bold><italic><tp:taxon-name><tp:taxon-name-part taxon-name-part-type="genus" reg="Ischnothyreus">I.</tp:taxon-name-part> <tp:taxon-name-part taxon-name-part-type="species" reg="xiaolongha">xiaolongha</tp:taxon-name-part></tp:taxon-name></italic> sp. nov. <bold>F, G</bold><italic><tp:taxon-name><tp:taxon-name-part taxon-name-part-type="genus" reg="Ischnothyreus">I.</tp:taxon-name-part> <tp:taxon-name-part taxon-name-part-type="species" reg="qiuxing">qiuxing</tp:taxon-name-part></tp:taxon-name></italic><bold>A</bold> left male palp, prolateral view <bold>B</bold> left male palp, dorsal view <bold>C</bold> left male palp, retrolateral view <bold>D, F</bold> left male chelicerae, anterior view <bold>E, G</bold> left male chelicerae, posterior view. Abbreviations: <abbrev xmlns:xlink="http://www.w3.org/1999/xlink" xlink:title="finger-shaped process" id="ABBRID0EXFAI" xlink:type="simple">fsp</abbrev> = finger-shaped process; <abbrev xmlns:xlink="http://www.w3.org/1999/xlink" xlink:title="tongue-shaped process" id="ABBRID0E2FAI" xlink:type="simple">tsp</abbrev> = tongue-shaped process. Scale bars: 0.2 mm (<bold>A–C</bold>).</p></caption><graphic xmlns:xlink="http://www.w3.org/1999/xlink" xlink:href="zookeys-1034-165-g021.jpg" position="float" orientation="portrait" xlink:type="simple" id="oo_536005.jpg"><uri content-type="original_file" xlink:type="simple">https://binary.pensoft.net/fig/536005</uri></graphic></fig><fig id="F22" position="float" orientation="portrait"><object-id xmlns:xlink="http://www.w3.org/1999/xlink" content-type="doi" xlink:type="simple">10.3897/zookeys.1034.63388.figure22</object-id><object-id xmlns:xlink="http://www.w3.org/1999/xlink" content-type="arpha" xlink:type="simple">5B11A9FE-C2AF-5944-85F9-B99EA25804DD</object-id><label>Figure 22.</label><caption><p><italic><tp:taxon-name><tp:taxon-name-part taxon-name-part-type="genus" reg="Ischnothyreus">Ischnothyreus</tp:taxon-name-part></tp:taxon-name></italic> spp., left male chelicerae <bold>A, B</bold><italic><tp:taxon-name><tp:taxon-name-part taxon-name-part-type="genus" reg="Ischnothyreus">I.</tp:taxon-name-part> <tp:taxon-name-part taxon-name-part-type="species" reg="cristiformis">cristiformis</tp:taxon-name-part></tp:taxon-name></italic> sp. nov. <bold>C, D</bold><italic><tp:taxon-name><tp:taxon-name-part taxon-name-part-type="genus" reg="Ischnothyreus">I.</tp:taxon-name-part> <tp:taxon-name-part taxon-name-part-type="species" reg="mangun">mangun</tp:taxon-name-part></tp:taxon-name></italic> sp. nov. <bold>E, F</bold><italic><tp:taxon-name><tp:taxon-name-part taxon-name-part-type="genus" reg="Ischnothyreus">I.</tp:taxon-name-part> <tp:taxon-name-part taxon-name-part-type="species" reg="mengyang">mengyang</tp:taxon-name-part></tp:taxon-name></italic> sp. nov. <bold>G, H</bold><italic><tp:taxon-name><tp:taxon-name-part taxon-name-part-type="genus" reg="Ischnothyreus">I.</tp:taxon-name-part> <tp:taxon-name-part taxon-name-part-type="species" reg="qidaoban">qidaoban</tp:taxon-name-part></tp:taxon-name></italic> sp. nov. <bold>A, C, E, G</bold> anterior view <bold>B, D, F, H</bold> posterior view. Abbreviations: <abbrev xmlns:xlink="http://www.w3.org/1999/xlink" xlink:title="cockscomb-shaped process" id="ABBRID0ENIAI" xlink:type="simple">ccp</abbrev> = cockscomb-shaped process; <abbrev xmlns:xlink="http://www.w3.org/1999/xlink" xlink:title="helmet-shaped process" id="ABBRID0ERIAI" xlink:type="simple">hsp</abbrev> = helmet-shaped process; <abbrev xmlns:xlink="http://www.w3.org/1999/xlink" xlink:title="large, sclerotized process" id="ABBRID0EVIAI" xlink:type="simple">lsp</abbrev> = large, sclerotized process.</p></caption><graphic xmlns:xlink="http://www.w3.org/1999/xlink" xlink:href="zookeys-1034-165-g022.jpg" position="float" orientation="portrait" xlink:type="simple" id="oo_536006.jpg"><uri content-type="original_file" xlink:type="simple">https://binary.pensoft.net/fig/536006</uri></graphic></fig><fig id="F23" position="float" orientation="portrait"><object-id xmlns:xlink="http://www.w3.org/1999/xlink" content-type="doi" xlink:type="simple">10.3897/zookeys.1034.63388.figure23</object-id><object-id xmlns:xlink="http://www.w3.org/1999/xlink" content-type="arpha" xlink:type="simple">C742DD9F-D999-5EB2-8261-B24220BAE0C5</object-id><label>Figure 23.</label><caption><p>
                Endogyne of <italic><tp:taxon-name><tp:taxon-name-part taxon-name-part-type="genus" reg="Ischnothyreus">Ischnothyreus</tp:taxon-name-part></tp:taxon-name></italic> spp., <bold>A, B</bold><italic><tp:taxon-name><tp:taxon-name-part taxon-name-part-type="genus" reg="Ischnothyreus">I.</tp:taxon-name-part> <tp:taxon-name-part taxon-name-part-type="species" reg="cristiformis">cristiformis</tp:taxon-name-part></tp:taxon-name></italic> sp. nov. <bold>C, D</bold><italic><tp:taxon-name><tp:taxon-name-part taxon-name-part-type="genus" reg="Ischnothyreus">I.</tp:taxon-name-part> <tp:taxon-name-part taxon-name-part-type="species" reg="mangun">mangun</tp:taxon-name-part></tp:taxon-name></italic> sp. nov. <bold>E, F</bold><italic><tp:taxon-name><tp:taxon-name-part taxon-name-part-type="genus" reg="Ischnothyreus">I.</tp:taxon-name-part> <tp:taxon-name-part taxon-name-part-type="species" reg="mengyang">mengyang</tp:taxon-name-part></tp:taxon-name></italic> sp. nov. <bold>G, H</bold><italic><tp:taxon-name><tp:taxon-name-part taxon-name-part-type="genus" reg="Ischnothyreus">I.</tp:taxon-name-part> <tp:taxon-name-part taxon-name-part-type="species" reg="qidaoban">qidaoban</tp:taxon-name-part></tp:taxon-name></italic> sp. nov. <bold>I, J</bold><italic><tp:taxon-name><tp:taxon-name-part taxon-name-part-type="genus" reg="Ischnothyreus">I.</tp:taxon-name-part> <tp:taxon-name-part taxon-name-part-type="species" reg="qiuxing">qiuxing</tp:taxon-name-part></tp:taxon-name></italic><bold>A, C, E, G, I</bold> ventral view <bold>B, D, F, H, J</bold> dorsal view. Abbreviations: a = apodemes; <abbrev xmlns:xlink="http://www.w3.org/1999/xlink" xlink:title="bell-shaped atrium" id="ABBRID0EYLAI" xlink:type="simple">bsa</abbrev> = bell-shaped atrium; <abbrev xmlns:xlink="http://www.w3.org/1999/xlink" xlink:title="central oval depression" id="ABBRID0E3LAI" xlink:type="simple">cd</abbrev> = central oval depression; <abbrev xmlns:xlink="http://www.w3.org/1999/xlink" xlink:title="v" id="ABBRID0EAMAI" xlink:type="simple">csa</abbrev> = circular atrium; <abbrev xmlns:xlink="http://www.w3.org/1999/xlink" xlink:title="nipple-shaped atrium" id="ABBRID0EEMAI" xlink:type="simple">nsa</abbrev> = nipple-shaped atrium; <abbrev xmlns:xlink="http://www.w3.org/1999/xlink" xlink:title="opening of the atrium" id="ABBRID0EIMAI" xlink:type="simple">oa</abbrev> = opening of the atrium; <abbrev xmlns:xlink="http://www.w3.org/1999/xlink" xlink:title="rectangular-shaped atrium" id="ABBRID0EMMAI" xlink:type="simple">rsa</abbrev> = rectangular-shaped atrium; <abbrev xmlns:xlink="http://www.w3.org/1999/xlink" xlink:title="winding tube" id="ABBRID0EQMAI" xlink:type="simple">wt</abbrev> = winding tube. Scale bars: 0.2 mm.</p></caption><graphic xmlns:xlink="http://www.w3.org/1999/xlink" xlink:href="zookeys-1034-165-g023.jpg" position="float" orientation="portrait" xlink:type="simple" id="oo_536007.jpg"><uri content-type="original_file" xlink:type="simple">https://binary.pensoft.net/fig/536007</uri></graphic></fig><fig id="F24" position="float" orientation="portrait"><object-id xmlns:xlink="http://www.w3.org/1999/xlink" content-type="doi" xlink:type="simple">10.3897/zookeys.1034.63388.figure24</object-id><object-id xmlns:xlink="http://www.w3.org/1999/xlink" content-type="arpha" xlink:type="simple">F7CF1523-646E-5EEE-A08F-7B1978D3F0F4</object-id><label>Figure 24.</label><caption><p>
                Endogyne of <italic><tp:taxon-name><tp:taxon-name-part taxon-name-part-type="genus" reg="Ischnothyreus">Ischnothyreus</tp:taxon-name-part></tp:taxon-name></italic> spp., <bold>A, B</bold><italic><tp:taxon-name><tp:taxon-name-part taxon-name-part-type="genus" reg="Ischnothyreus">I.</tp:taxon-name-part> <tp:taxon-name-part taxon-name-part-type="species" reg="sijiae">sijiae</tp:taxon-name-part></tp:taxon-name></italic> sp. nov. <bold>C, D</bold><italic><tp:taxon-name><tp:taxon-name-part taxon-name-part-type="genus" reg="Ischnothyreus">I.</tp:taxon-name-part> <tp:taxon-name-part taxon-name-part-type="species" reg="xiaolongha">xiaolongha</tp:taxon-name-part></tp:taxon-name></italic> sp. nov. <bold>A, C</bold> ventral view <bold>B, D</bold> dorsal view. Abbreviations: a = apodemes; <abbrev xmlns:xlink="http://www.w3.org/1999/xlink" xlink:title="bell-shaped atrium" id="ABBRID0EMOAI" xlink:type="simple">bsa</abbrev> = bell-shaped atrium; <abbrev xmlns:xlink="http://www.w3.org/1999/xlink" xlink:title="nipple-shaped atrium" id="ABBRID0EQOAI" xlink:type="simple">nsa</abbrev> = nipple-shaped atrium; <abbrev xmlns:xlink="http://www.w3.org/1999/xlink" xlink:title="winding tube" id="ABBRID0EUOAI" xlink:type="simple">wt</abbrev> = winding tube. Scale bars: 0.2 mm.</p></caption><graphic xmlns:xlink="http://www.w3.org/1999/xlink" xlink:href="zookeys-1034-165-g024.jpg" position="float" orientation="portrait" xlink:type="simple" id="oo_536008.jpg"><uri content-type="original_file" xlink:type="simple">https://binary.pensoft.net/fig/536008</uri></graphic></fig></tp:treatment-sec><tp:treatment-sec><!--Section generated to contain objects referenced in tp:taxon-treatment.--><fig id="F1" position="float" orientation="portrait"><object-id xmlns:xlink="http://www.w3.org/1999/xlink" content-type="doi" xlink:type="simple">10.3897/zookeys.1034.63388.figure1</object-id><object-id xmlns:xlink="http://www.w3.org/1999/xlink" content-type="arpha" xlink:type="simple">B637AE54-3C2D-513F-A1EE-73BD3A0D56BD</object-id><label>Figure 1.</label><caption><p><italic><tp:taxon-name><tp:taxon-name-part taxon-name-part-type="genus" reg="Ischnothyreus">Ischnothyreus</tp:taxon-name-part> <tp:taxon-name-part taxon-name-part-type="species" reg="cristiformis">cristiformis</tp:taxon-name-part></tp:taxon-name></italic> sp. nov., male holotype <bold>A–C</bold> habitus, dorsal, lateral and ventral views <bold>D–G</bold> prosoma, dorsal, lateral, ventral and anterior views <bold>H–J</bold> left chelicerae, anterior, posterior and lateral views. Abbreviation: <abbrev xmlns:xlink="http://www.w3.org/1999/xlink" xlink:title="strong, tooth-like projection" id="ABBRID0EXCAE" xlink:type="simple">stp</abbrev> = strong, tooth-like projection. Scale bars: 0.4 mm (<bold>A–G</bold>); 0.1 mm (<bold>H–J</bold>).</p></caption><graphic xmlns:xlink="http://www.w3.org/1999/xlink" xlink:href="zookeys-1034-165-g001.jpg" position="float" orientation="portrait" xlink:type="simple" id="oo_535985.jpg"><uri content-type="original_file" xlink:type="simple">https://binary.pensoft.net/fig/535985</uri></graphic></fig><fig id="F4" position="float" orientation="portrait"><object-id xmlns:xlink="http://www.w3.org/1999/xlink" content-type="doi" xlink:type="simple">10.3897/zookeys.1034.63388.figure4</object-id><object-id xmlns:xlink="http://www.w3.org/1999/xlink" content-type="arpha" xlink:type="simple">AA1435CF-AFCD-55B9-A10E-965921EFAB33</object-id><label>Figure 4.</label><caption><p><italic><tp:taxon-name><tp:taxon-name-part taxon-name-part-type="genus" reg="Ischnothyreus">Ischnothyreus</tp:taxon-name-part> <tp:taxon-name-part taxon-name-part-type="species" reg="mangun">mangun</tp:taxon-name-part></tp:taxon-name></italic> sp. nov., male holotype <bold>A–C</bold> habitus, dorsal, lateral and ventral views <bold>D–G</bold> prosoma, dorsal, lateral, ventral and anterior views <bold>H, I</bold> left chelicerae, anterior and posterior views. Abbreviation: <abbrev xmlns:xlink="http://www.w3.org/1999/xlink" xlink:title="strong, tooth-like projection" id="ABBRID0EDTAE" xlink:type="simple">stp</abbrev> = strong, tooth-like projection. Scale bars: 0.4 mm (<bold>A–G</bold>); 0.1 mm (<bold>H, I</bold>).</p></caption><graphic xmlns:xlink="http://www.w3.org/1999/xlink" xlink:href="zookeys-1034-165-g004.jpg" position="float" orientation="portrait" xlink:type="simple" id="oo_535988.jpg"><uri content-type="original_file" xlink:type="simple">https://binary.pensoft.net/fig/535988</uri></graphic></fig><fig id="F2" position="float" orientation="portrait"><object-id xmlns:xlink="http://www.w3.org/1999/xlink" content-type="doi" xlink:type="simple">10.3897/zookeys.1034.63388.figure2</object-id><object-id xmlns:xlink="http://www.w3.org/1999/xlink" content-type="arpha" xlink:type="simple">42363F5F-2483-54B8-A2F1-278372226246</object-id><label>Figure 2.</label><caption><p><italic><tp:taxon-name><tp:taxon-name-part taxon-name-part-type="genus" reg="Ischnothyreus">Ischnothyreus</tp:taxon-name-part> <tp:taxon-name-part taxon-name-part-type="species" reg="cristiformis">cristiformis</tp:taxon-name-part></tp:taxon-name></italic> sp. nov., male holotype, left palp, <abbrev xmlns:xlink="http://www.w3.org/1999/xlink" xlink:title="Scanning electron microscope" id="ABBRID0EJGAE" xlink:type="simple">SEM</abbrev><bold>A–C</bold> prolateral, retrolateral and dorsal views <bold>D, E</bold> palpal bulb, prolateral and retrolateral views <bold>F–H</bold> distal part of palpal bulb, dorsal, prolateral and retrolateral views. Abbreviations: <abbrev xmlns:xlink="http://www.w3.org/1999/xlink" xlink:title="lamella-like membrane" id="ABBRID0ETGAE" xlink:type="simple">llm</abbrev> = lamella-like membrane; <abbrev xmlns:xlink="http://www.w3.org/1999/xlink" xlink:title="retrolateral lobe" id="ABBRID0EXGAE" xlink:type="simple">rl</abbrev> = retrolateral lobe; <abbrev xmlns:xlink="http://www.w3.org/1999/xlink" xlink:title="round lobe" id="ABBRID0E2GAE" xlink:type="simple">rol</abbrev> = round lobe; <abbrev xmlns:xlink="http://www.w3.org/1999/xlink" xlink:title="thread-shaped membrane" id="ABBRID0E6GAE" xlink:type="simple">tsm</abbrev> = thread-shaped membrane; <abbrev xmlns:xlink="http://www.w3.org/1999/xlink" xlink:title="ventral protuberance" id="ABBRID0EDHAE" xlink:type="simple">vpr</abbrev> = ventral protuberance.</p></caption><graphic xmlns:xlink="http://www.w3.org/1999/xlink" xlink:href="zookeys-1034-165-g002.jpg" position="float" orientation="portrait" xlink:type="simple" id="oo_535986.jpg"><uri content-type="original_file" xlink:type="simple">https://binary.pensoft.net/fig/535986</uri></graphic></fig><fig id="F5" position="float" orientation="portrait"><object-id xmlns:xlink="http://www.w3.org/1999/xlink" content-type="doi" xlink:type="simple">10.3897/zookeys.1034.63388.figure5</object-id><object-id xmlns:xlink="http://www.w3.org/1999/xlink" content-type="arpha" xlink:type="simple">B2F4FAAD-829B-5E20-9AF2-F0DC08D5A69D</object-id><label>Figure 5.</label><caption><p><italic><tp:taxon-name><tp:taxon-name-part taxon-name-part-type="genus" reg="Ischnothyreus">Ischnothyreus</tp:taxon-name-part> <tp:taxon-name-part taxon-name-part-type="species" reg="mangun">mangun</tp:taxon-name-part></tp:taxon-name></italic> sp. nov., male holotype, left palp, <abbrev xmlns:xlink="http://www.w3.org/1999/xlink" xlink:title="Scanning electron microscope" id="ABBRID0EVWAE" xlink:type="simple">SEM</abbrev><bold>A–C</bold> prolateral, retrolateral and dorsal views <bold>D, E</bold> palpal bulb, prolateral and retrolateral views <bold>F–H</bold> distal part of palpal bulb, dorsal, prolateral and retrolateral views. Abbreviations: <abbrev xmlns:xlink="http://www.w3.org/1999/xlink" xlink:title="lamella-like membrane" id="ABBRID0E6WAE" xlink:type="simple">llm</abbrev> = lamella-like membrane; <abbrev xmlns:xlink="http://www.w3.org/1999/xlink" xlink:title="needle-shaped membrane" id="ABBRID0EDXAE" xlink:type="simple">nsm</abbrev> = needle-shaped membrane; <abbrev xmlns:xlink="http://www.w3.org/1999/xlink" xlink:title="retrolateral lobe" id="ABBRID0EHXAE" xlink:type="simple">rl</abbrev> = retrolateral lobe; <abbrev xmlns:xlink="http://www.w3.org/1999/xlink" xlink:title="round lobe" id="ABBRID0ELXAE" xlink:type="simple">rol</abbrev> = round lobe; <abbrev xmlns:xlink="http://www.w3.org/1999/xlink" xlink:title="ventral protuberance" id="ABBRID0EPXAE" xlink:type="simple">vpr</abbrev> = ventral protuberance.</p></caption><graphic xmlns:xlink="http://www.w3.org/1999/xlink" xlink:href="zookeys-1034-165-g005.jpg" position="float" orientation="portrait" xlink:type="simple" id="oo_535989.jpg"><uri content-type="original_file" xlink:type="simple">https://binary.pensoft.net/fig/535989</uri></graphic></fig><fig id="F3" position="float" orientation="portrait"><object-id xmlns:xlink="http://www.w3.org/1999/xlink" content-type="doi" xlink:type="simple">10.3897/zookeys.1034.63388.figure3</object-id><object-id xmlns:xlink="http://www.w3.org/1999/xlink" content-type="arpha" xlink:type="simple">2F0533E7-71C9-564C-B4C0-D918A73C0811</object-id><label>Figure 3.</label><caption><p><italic><tp:taxon-name><tp:taxon-name-part taxon-name-part-type="genus" reg="Ischnothyreus">Ischnothyreus</tp:taxon-name-part> <tp:taxon-name-part taxon-name-part-type="species" reg="cristiformis">cristiformis</tp:taxon-name-part></tp:taxon-name></italic> sp. nov., female paratype <bold>A–C</bold> habitus, dorsal, lateral and ventral views <bold>D–G</bold> prosoma, dorsal, lateral, ventral and anterior views <bold>H</bold> epigastric region, ventral view. Abbreviation: <abbrev xmlns:xlink="http://www.w3.org/1999/xlink" xlink:title="central strongly sclerotized structure" id="ABBRID0EEKAE" xlink:type="simple">css</abbrev> = central strongly sclerotized structure; Scale bars: 0.4 mm (<bold>A–G</bold>); 0.2 mm (<bold>H</bold>).</p></caption><graphic xmlns:xlink="http://www.w3.org/1999/xlink" xlink:href="zookeys-1034-165-g003.jpg" position="float" orientation="portrait" xlink:type="simple" id="oo_535987.jpg"><uri content-type="original_file" xlink:type="simple">https://binary.pensoft.net/fig/535987</uri></graphic></fig><fig id="F6" position="float" orientation="portrait"><object-id xmlns:xlink="http://www.w3.org/1999/xlink" content-type="doi" xlink:type="simple">10.3897/zookeys.1034.63388.figure6</object-id><object-id xmlns:xlink="http://www.w3.org/1999/xlink" content-type="arpha" xlink:type="simple">5A1FEA40-B21C-530B-BF40-D13904D8DB95</object-id><label>Figure 6.</label><caption><p><italic><tp:taxon-name><tp:taxon-name-part taxon-name-part-type="genus" reg="Ischnothyreus">Ischnothyreus</tp:taxon-name-part> <tp:taxon-name-part taxon-name-part-type="species" reg="mangun">mangun</tp:taxon-name-part></tp:taxon-name></italic> sp. nov., female paratype <bold>A–D</bold> prosoma, dorsal, lateral, anterior and ventral views <bold>E</bold> abdomen, dorsal view <bold>F</bold> epigastric region, ventral view. Abbreviation: <abbrev xmlns:xlink="http://www.w3.org/1999/xlink" xlink:title="central strongly sclerotized structure" id="ABBRID0EN1AE" xlink:type="simple">css</abbrev> = central strongly sclerotized structure. Scale bars: 0.4 mm (<bold>A–E</bold>); 0.2 mm (<bold>F</bold>).</p></caption><graphic xmlns:xlink="http://www.w3.org/1999/xlink" xlink:href="zookeys-1034-165-g006.jpg" position="float" orientation="portrait" xlink:type="simple" id="oo_535990.jpg"><uri content-type="original_file" xlink:type="simple">https://binary.pensoft.net/fig/535990</uri></graphic></fig></tp:treatment-sec></tp:taxon-treatment>
